# Supplementary material for: High Daytime Temperature Responsive MicroRNA Profiles in Developing Grains of Rice Varieties with Contrasting Chalkiness
Source: Int J Mol Sci. 2023 Jul 19;24(14):11631. doi: 10.3390/ijms241411631 (PMC10380806; doi:10.3390/ijms241411631)
Supplement: Supplementary file 1 [file ijms-24-11631-s001.zip]

Archive with 10 entries (10 files):
- FigureS1.JPG
- FigureS2.pdf
- FigureS3.pdf
- FigureS4.tiff
- FigureS5.tiff
- FigureS6.tiff
- FigureS7.tiff
- FigureS8.tiff
- FigureS9.tiff
- SupplementalTables_20230623_1115.xlsx
