# Supplementary material for: High Daytime Temperature Responsive MicroRNA Profiles in Developing Grains of Rice Varieties with Contrasting Chalkiness
Source: Int J Mol Sci. 2023 Jul 19;24(14):11631. doi: 10.3390/ijms241411631 (PMC10380806; doi:10.3390/ijms241411631)
Supplement: Supplementary file 1 [file ijms-24-11631-s001.zip › SupplementalTables_20230623_1115.xlsx]

## Sheet: Table S1. LibraryStatistics
Table S1. Summary of sRNA sequencing libraries
	Total Reads						Unique Reads
Sample	Raw Reads	Cleaned Reads	Reads Aligned to Genome	Reads Aligned to Transcriptome	Reads Aligned to ncRNA	Reads Aligned to miRNA precursors	Cleaned Reads	Reads Aligned to Genome	Reads Aligned to Transcriptome	Reads Aligned to ncRNA	Reads Aligned to miRNA precursors
Lagr_CDT_1	10693558	9539730	8,931,463 (93.6%)	2,889,360 (30.3%)	2,302,712 (24.1%)	163,532 (1.7%)	3568761	3,221,345 (90.3%)	678,114 (19.0%)	228,368 (6.4%)	12,838 (0.4%)
Lagr_CDT_2	10752453	9299734	8,700,409 (93.6%)	2,082,148 (22.4%)	1,359,752 (14.6%)	190,851 (2.1%)	3895569	3,522,739 (90.4%)	660,395 (17.0%)	198,396 (5.1%)	13,415 (0.3%)
Lagr_CDT_3	13944905	13416834	12,497,239 (93.1%)	3,521,890 (26.2%)	2,290,714 (17.1%)	232,625 (1.7%)	5891565	5,298,913 (89.9%)	1,030,163 (17.5%)	266,731 (4.5%)	18,629 (0.3%)
Lagr_HDT_1	12174032	11712571	10,892,875 (93.0%)	3,295,597 (28.1%)	2,747,591 (23.5%)	277,010 (2.4%)	4319585	3,835,836 (88.8%)	839,446 (19.4%)	251,317 (5.8%)	18,608 (0.4%)
Lagr_HDT_2	12813686	12305561	11,392,848 (92.6%)	3,515,479 (28.6%)	2,645,040 (21.5%)	311,077 (2.5%)	4743892	4,204,838 (88.6%)	850,665 (17.9%)	257,055 (5.4%)	19,600 (0.4%)
Lagr_HDT_3	10132746	9494438	8,996,601 (94.8%)	3,974,996 (41.9%)	4,480,123 (47.2%)	116,490 (1.2%)	2735318	2,443,664 (89.3%)	707,977 (25.9%)	260,607 (9.5%)	11,872 (0.4%)
Cyp_CDT_1	11760789	11453173	10,638,602 (92.9%)	3,309,349 (28.9%)	2,240,301 (19.6%)	157,219 (1.4%)	5450280	4,889,557 (89.7%)	1,005,128 (18.4%)	259,131 (4.8%)	17,557 (0.3%)
Cyp_CDT_2	11764818	11359712	10,665,955 (93.9%)	3,320,167 (29.2%)	2,479,966 (21.8%)	152,280 (1.3%)	4699525	4,240,180 (90.2%)	887,852 (18.9%)	246,555 (5.2%)	15,133 (0.3%)
Cyp_CDT_3	11411155	10960403	10,210,721 (93.2%)	3,025,649 (27.6%)	2,104,116 (19.2%)	169,529 (1.5%)	4788973	4,294,095 (89.7%)	892,905 (18.6%)	244,487 (5.1%)	15,274 (0.3%)
Cyp_HDT_1	14426662	12880320	11,941,347 (92.7%)	3,752,939 (29.1%)	3,385,459 (26.3%)	191,453 (1.5%)	4520027	3,963,464 (87.7%)	847,001 (18.7%)	312,821 (6.9%)	15,415 (0.3%)
Cyp_HDT_2	13834274	13402599	12,225,589 (91.2%)	3,538,275 (26.4%)	2,708,775 (20.2%)	316,124 (2.4%)	5044169	4,428,210 (87.8%)	903,965 (17.9%)	283,669 (5.6%)	19,793 (0.4%)
Cyp_HDT_3	13905220	13445287	12,515,819 (93.1%)	3,777,960 (28.1%)	3,100,521 (23.1%)	256,472 (1.9%)	4823761	4,231,692 (87.7%)	863,933 (17.9%)	280,221 (5.8%)	16,834 (0.3%)
Ben_CDT_1	11735535	11452489	10,949,689 (95.6%)	3,059,991 (26.7%)	2,534,123 (22.1%)	287,092 (2.5%)	3999269	3,651,702 (91.3%)	730,147 (18.3%)	233,567 (5.8%)	13,964 (0.3%)
Ben_CDT_2	13875152	13583947	12,985,886 (95.6%)	4,366,920 (32.1%)	3,837,169 (28.2%)	344,099 (2.5%)	4486261	4,086,843 (91.1%)	875,735 (19.5%)	274,648 (6.1%)	15,504 (0.3%)
Ben_CDT_3	12038301	11595987	11,086,879 (95.6%)	4,370,600 (37.7%)	4,047,825 (34.9%)	239,636 (2.1%)	3854538	3,505,530 (90.9%)	780,944 (20.3%)	280,856 (7.3%)	13,603 (0.4%)
Ben_HDT_1	16132898	15300397	14,624,043 (95.6%)	3,994,372 (26.1%)	3,294,160 (21.5%)	394,090 (2.6%)	5072590	4,619,646 (91.1%)	894,387 (17.6%)	301,697 (5.9%)	19,210 (0.4%)
Ben_HDT_2	11450732	10768639	10,149,140 (94.2%)	3,667,244 (34.1%)	3,597,568 (33.4%)	115,553 (1.1%)	3413501	3,056,142 (89.5%)	656,291 (19.2%)	260,561 (7.6%)	10,994 (0.3%)
Ben_HDT_3	12158962	11516048	10,837,758 (94.1%)	2,949,934 (25.6%)	2,565,506 (22.3%)	102,433 (0.9%)	3867870	3,437,066 (88.9%)	653,447 (16.9%)	220,949 (5.7%)	11,531 (0.3%)
KB_CDT_1	12052322	11817091	10,705,091 (90.6%)	2,501,881 (21.2%)	1,511,007 (12.8%)	140,157 (1.2%)	4498389	3,875,610 (86.2%)	701,351 (15.6%)	182,161 (4.0%)	11,161 (0.2%)
KB_CDT_2	22959921	22601258	20,498,327 (90.7%)	5,146,476 (22.8%)	3,099,593 (13.7%)	223,105 (1.0%)	7769838	6,685,691 (86.0%)	1,204,466 (15.5%)	287,049 (3.7%)	17,340 (0.2%)
KB_CDT_3	13471361	13215231	11,940,036 (90.4%)	2,729,770 (20.7%)	1,437,889 (10.9%)	191,159 (1.4%)	5024201	4,338,954 (86.4%)	782,802 (15.6%)	194,726 (3.9%)	13,365 (0.3%)
KB_HDT_1	10514847	8190695	7,160,042 (87.4%)	3,199,561 (39.1%)	3,377,300 (41.2%)	51,249 (0.6%)	2392228	1,832,652 (76.6%)	560,398 (23.4%)	255,293 (10.7%)	7,257 (0.3%)
KB_HDT_2	14052425	9823098	8,965,884 (91.3%)	3,227,781 (32.9%)	2,949,052 (30.0%)	136,341 (1.4%)	3637387	3,123,423 (85.9%)	761,429 (20.9%)	319,499 (8.8%)	12,769 (0.4%)
KB_HDT_3	14441999	13925141	12,894,845 (92.6%)	3,735,693 (26.8%)	2,849,646 (20.5%)	375,584 (2.7%)	4968150	4,347,173 (87.5%)	886,183 (17.8%)	301,106 (6.1%)	19,454 (0.4%)
NB_CDT_1	10822328	8664640	8,247,603 (95.2%)	2,416,181 (27.9%)	2,220,685 (25.6%)	151,609 (1.7%)	3098413	2,803,502 (90.5%)	597,667 (19.3%)	246,316 (7.9%)	11,374 (0.4%)
NB_CDT_2	11490960	10155992	9,725,743 (95.8%)	2,945,901 (29.0%)	2,481,119 (24.4%)	242,674 (2.4%)	3961113	3,691,978 (93.2%)	824,341 (20.8%)	259,476 (6.6%)	17,253 (0.4%)
NB_CDT_3	11792407	10018692	9,511,097 (94.9%)	3,014,614 (30.1%)	2,640,406 (26.4%)	221,465 (2.2%)	3740955	3,461,814 (92.5%)	778,240 (20.8%)	266,359 (7.1%)	15,232 (0.4%)
NB_HDT_1	13225797	12850092	12,191,721 (94.9%)	4,455,612 (34.7%)	4,324,371 (33.7%)	219,515 (1.7%)	4165604	3,785,438 (90.9%)	881,701 (21.2%)	308,906 (7.4%)	16,012 (0.4%)
NB_HDT_2	14210285	13674440	13,044,250 (95.4%)	5,278,623 (38.6%)	5,528,271 (40.4%)	143,156 (1.0%)	3836417	3,466,290 (90.4%)	862,046 (22.5%)	322,960 (8.4%)	13,431 (0.4%)
NB_HDT_3	13838326	13166155	12,579,732 (95.5%)	5,547,023 (42.1%)	5,760,940 (43.8%)	133,509 (1.0%)	3750731	3,415,029 (91.0%)	769,833 (20.5%)	311,088 (8.3%)	13,465 (0.4%)
Total	387878856	361590394	337,707,234 (93.4%)	106,611,986 (29.5%)	89,901,700 (24.9%)	6,247,088 (1.7%)	130018880	115,759,016 (89.0%)	24,368,952 (18.7%)	7,916,575 (6.1%)	447,887 (0.3%)
CDT: Control Day Temperature; HDT: High Day Temperature

## Sheet: Table S2Newly Discovered miRNAs
Table S2. Candidates for newly discovered miRNAs.
Name	Chr	Start	End	Strand	HairpinSequence	FivePrimeSequence	ThreePrimeSequence	Location	Function of overlapping gene	Average_5p_abundance	Average_3p_abundance	5p_abundance_Lagr_CDT	5p_abundance_Lagr_HDT	5p_abundance_Cyp_CDT	5p_abundance_Cyp_HDT	5p_abundance_Ben_CDT	5p_abundance_Ben_HDT	5p_abundance_KB_CDT	5p_abundance_KB_HDT	5p_abundance_NB_CDT	5p_abundance_NB_HDT	3p_abundance_Lagr_CDT	3p_abundance_Lagr_HDT	3p_abundance_Cyp_CDT	3p_abundance_Cyp_HDT	3p_abundance_Ben_CDT	3p_abundance_Ben_HDT	3p_abundance_KB_CDT	3p_abundance_KB_HDT	3p_abundance_NB_CDT	3p_abundance_NB_HDT
canH-MIR11339	Chr7	12719117	12719248	-	uucagguuauaagauuuucuAGCAUUGCCCAUAUUCACAUAGAUguuaaugaaucuaggcacacauauauaucuagauucaucaacauAUAUAUGAAUGUGGCCAAUGCUAAaaagucuuauaauaugaaac	AGCAUUGCCCAUAUUCACAUAGAU	AUAUAUGAAUGUGGCCAAUGCUAA	Intron of LOC_Os07g22600	spermidine synthase, putative, expressed	1.70735	4.94548	4.56285	1.93598	1.20907	1.28664	1.76429	0.990361	1.55858	2.26806	1.16671	0.330918	7.9795	10.5361	2.15691	4.54948	2.75355	4.79452	4.8426	4.83493	2.77289	4.23428
canH-MIR169	Chr8	7641318	7641463	+	agaggcagagagcaggaugcAGCCAAGGAUGACUUGCCGGCcggcgauggccgacggcgagguuaauuaauuggccggagacuggcaguccuucucuguugaucCGGCAAGUUUGUCCUUGGCUACaccuugcucucuucucgucu	AGCCAAGGAUGACUUGCCGGC	CGGCAAGUUUGUCCUUGGCUAC	Opposite strand of osa-MIR169p	NA	0.276232	10.2967	0.247426	0.228779	0.922739	0.600507	0.0709024	0.0171232	0.146478	0	0.224934	0.303429	5.64	7.30781	41.0825	18.139	1.41874	1.51514	5.27288	1.6508	10.281	10.6596
canH-MIR2905	Chr8	26547879	26547980	+	cucucuagucacugcaucguGUCUUUAUCACUGACAUGUAGGCCcgaugugucgucggCUCACAUGUCAAUGACAAAGGCACggugaagucgacugcagagg	GUCUUUAUCACUGACAUGUAGGCC	CUCACAUGUCAAUGACAAAGGCAC	Opposite strand to Intron of LOC_Os08g42030	peroxidase precursor, putative, expressed	3.81111	0.475867	4.48079	6.30548	2.00407	4.40624	1.42133	1.57611	5.76651	5.62843	2.58961	3.93251	0.801687	0.473396	0.405255	0.569221	0.195048	0.22988	0.832805	0.43374	0.416849	0.400789
canH-MIR9774a	Chr8	22325674	22325759	+	uuuuugaagaaaggaaagcuAGAAAUACCCAAUAUCUUGCUGAAGCAAGAUAUUGGGUAUUUCUUUuuuuuuuauuuugaaucuuu	AGAAAUACCCAAUAUCUUGCUGA	AGCAAGAUAUUGGGUAUUUCUUU	3'UTR of LOC_Os08g35420	photosynthetic reaction center protein, putative, expressed	0.534084	54.7963	0.140222	2.18891	0.380729	0.0730501	0.125737	0.0574753	0.501539	0.0518793	0.5295	1.2918	10.8994	72.1741	28.7165	13.1621	5.41971	8.43024	101.187	46.8855	64.3414	196.747
canH-MIR9774b	Chr10	10807166	10807251	-	uuuuugaagaaaggaaagcuAGAAAUACCCAAUAUCUUGCUGAAGCAAGAUAUUGGGUAUUUCUUUuuuuuuauuuugaaucuuuc	AGAAAUACCCAAUAUCUUGCUGA	AGCAAGAUAUUGGGUAUUUCUUU	Intergenic	NA	0.534084	54.7963	0.140222	2.18891	0.380729	0.0730501	0.125737	0.0574753	0.501539	0.0518793	0.5295	1.2918	10.8994	72.1741	28.7165	13.1621	5.41971	8.43024	101.187	46.8855	64.3414	196.747
canN-01	Chr1	19311399	19311500	-	cucugacguacugcccucugAUGUGGGUCGCUGACAUAUGGGCCcgcgagcuaggggCCCACAUGUCAGCCACUCAAAGUCAgagggcaguaaguuaggauc	AUGUGGGUCGCUGACAUAUGGGCC	CCCACAUGUCAGCCACUCAAAGUCA	Intergenic	NA	7.67885	0.0436093	4.96637	10.2764	2.1075	7.73372	4.79903	13.3893	7.26991	9.32194	5.98939	10.9349	0.0218143	0	0.0648699	0.0382356	0.0508719	0	0.0697362	0.0663393	0	0.124226
canN-02	Chr1	30506498	30506645	-	uccaaaauauagcaacauguUACUCGAUUAGAUACCACCUAAUAacuagagggucuauuuagauuaguaguacuaggugggagucuaucuagauucguauaguaCUAGGUGGUGUCUACUCGAGUUUUagguugcuauauuuugcgau	UACUCGAUUAGAUACCACCUAAUA	CUAGGUGGUGUCUACUCGAGUUUU	Intron of LOC_Os01g53079	ubiquitin domain-containing protein 1, putative, expressed	0.133933	2.3962	0.14489	0.0649814	0.156902	0.142715	0.120331	0.143678	0.398263	0.04338	0.0967012	0.0274888	1.52486	1.03934	1.68473	1.86623	1.98282	5.11901	3.51941	2.12613	1.78256	3.31689
canN-03	Chr3	29464369	29464511	+	cucccuuugucccaagaaaaACUCAGCCUAGGAGGGGAUGCGACcccugcuagagaaucuggacagaggguuggccagauucguuguacuaggaggaguCACAUCCCCUCAUCGGUUGAGUUUuuaugggacggagggaguau	ACUCAGCCUAGGAGGGGAUGCGAC	CACAUCCCCUCAUCGGUUGAGUUU	Intron of LOC_Os03g51510	ribosomal protein L6, putative, expressed	1.89787	0.425543	1.49558	1.34286	1.06704	1.40498	1.61708	4.48064	2.54839	2.44591	1.09227	1.48394	0.48916	0.152311	0.518333	0.407726	0.164355	0.373579	0.937096	0.147139	0.387537	0.67819
canN-04	Chr4	19138297	19138436	-	aggcaggaucacuucuguggGGACCAUCCACAUGUGAGGAGCUAaucccaaccaucuauuuagcugacaauguguuacauagauggcugguaacuaAGUCCUCACGUGGGCAUAGUCUCCauauauguuucauccugcug	GGACCAUCCACAUGUGAGGAGCUA	AGUCCUCACGUGGGCAUAGUCUCC	Intron of LOC_Os04g31950	LSM domain containing protein, expressed	0.0149761	11.1657	0	0	0	0	0	0.0690794	0	0.01446	0.0662217	0	11.1988	12.0205	5.44537	12.3499	7.02747	15.7169	12.7939	12.2001	6.47122	16.4332
canN-05	Chr4	23360291	23360401	-	guuuuacgguccuugcaaguUACUAGAGUUACUUCCACUUUGAAgaaauaucagccauuuaucgcucUAAAGUGUAGGCACCUCUAGUACAuuucaagaacacguaaaaca	UACUAGAGUUACUUCCACUUUGAA	UAAAGUGUAGGCACCUCUAGUACA	Intron of LOC_Os04g39260	CAF1 family ribonuclease containing protein, putative, expressed	0.0358278	0.950496	0.104062	0.0649814	0	0	0.0920097	0	0.0697362	0	0	0.0274888	1.00328	1.12839	0.62381	1.11952	0.495585	1.14884	0.749566	1.05121	0.717182	1.46758
canN-06	Chr6	21165714	21165856	+	uauucaacuaaucaugugccAAUGGCUUGUCUUGUUUUGUGUGCcauaaaaaacacuaggcucaguucggaaugaguguuggcuugaauuuuugauggcACGCAAAACGAGCCAAGUCAUUAUcacaugaucagcugaacaag	AAUGGCUUGUCUUGUUUUGUGUGC	ACGCAAAACGAGCCAAGUCAUUAU	Intron of LOC_Os06g36160	40S ribosomal protein S24, putative, expressed	81.1024	17.0873	45.4376	55.1518	41.8306	56.935	94.4246	167.983	79.4361	84.5347	84.5081	100.783	11.9843	13.0152	13.451	15.4051	16.7361	22.9553	27.2123	15.2518	17.8331	17.0293
canN-07	Chr6	22962488	22962630	-	ggcggcagcaggccauccccUCGCCGCGGCUGGCAUCAGCAuucagcaguggcgcacggccgccgccggugcugcucucugcggcgaccaaugcuuggucugCUGGCGCGAGCGGCGGCGAGGacauggcggcugguguagua	UCGCCGCGGCUGGCAUCAGCA	CUGGCGCGAGCGGCGGCGAGG	Opposite strand to Intron of LOC_Os06g38670	receptor-like protein kinase precursor, putative, expressed	1.23866	0.0417038	1.26402	2.19472	1.16698	2.04618	0	0	1.00456	1.82007	1.59898	1.29109	0.0822477	0.0333045	0.032435	0.11549	0	0	0.0817506	0.0518793	0.0199306	0
canN-08	Chr8	22294061	22294186	-	aucaagccaucacagaauacGAACUGCAUGGGAAAUUUUGUUggauuggucaggguaguccauggacggaaccgaccuagacgcCAAAAUUUUCCAUGCACUUCGAaaucugucauucuuugauaa	GAACUGCAUGGGAAAUUUUGUU	CAAAAUUUUCCAUGCACUUCGA	Intergenic	NA	0.139453	1.04682	0.106862	0.0523981	0.409053	0.0585822	0.049429	0	0.468861	0.153923	0.0530414	0.0423824	2.1922	1.41832	0.826278	1.35239	0.292612	0.322189	1.65446	1.0963	0.841296	0.472121
canN-09	Chr8	22294277	22294402	-	aucaaaccaucacagaauacGAAGUGCAUGGGGAAUUUUGUUggauuggucaggguaguccauggacggaaccgaccuagacacCGAAAUUUUCCAUGCACUUCGAaaucugucauucuuugauaa	GAAGUGCAUGGGGAAUUUUGUU	CGAAAUUUUCCAUGCACUUCGA	Intergenic	NA	2.41185	0.805099	5.47781	2.2841	1.32504	1.67748	1.50181	0.61387	5.83316	2.13306	2.42677	0.845421	1.3927	0.919998	0.982018	0.701709	0.229852	0.367453	1.84789	0.887078	0.459777	0.262507
The more abundant between the 5p and 3p sequence is in bold, as it is likely the mature miRNA.
Abundance values are normalized by counts per million (cpm).
canH: new members of known miRNA families; canN: novel miRNAs.

## Sheet: Table S3. Raw miRNA counts
Table S3. Raw miRNA abundance
miRNA	Sequence	Lagr_DayCon_1	Lagr_DayCon_2	Lagr_DayCon_3	Lagr_HDT_1	Lagr_HDT_2	Lagr_HDT_3	Cyp_DayCon_1	Cyp_DayCon_2	Cyp_DayCon_3	Cyp_HDT_1	Cyp_HDT_2	Cyp_HDT_3	Ben_DayCon_1	Ben_DayCon_2	Ben_DayCon_3	Ben_HDT_1	Ben_HDT_2	Ben_HDT_3	KB_DayCon_1	KB_DayCon_2	KB_DayCon_3	KB_HDT_1	KB_HDT_2	KB_HDT_3	NB_DayCon_1	NB_DayCon_2	NB_DayCon_3	NB_HDT_1	NB_HDT_2	NB_HDT_3
canH-miR11339-3p	AUAUAUGAAUGUGGCCAAUGCUAA	99	107	103	183	244	89	21	27	20	69	88	83	16	51	53	56	36	34	41	64	50	15	40	110	30	40	45	30	37	45
canH-miR11339-5p	AGCAUUGCCCAUAUUCACAUAGAU	55	67	54	33	39	19	13	15	10	10	27	33	26	29	22	8	4	12	16	17	16	16	5	15	24	11	7	3	2	4
canH-miR169-3p	CGGCAAGUUUGUCCUUGGCUAC	49	55	126	161	131	62	409	485	404	347	437	179	22	14	24	30	12	6	42	59	71	3	17	46	40	284	151	169	83	61
canH-miR169-5p	AGCCAAGGAUGACUUGCCGGC	1	0	10	5	4	2	14	8	7	7	16	10	0	1	2	1	0	0	0	4	1	0	0	0	0	8	3	2	2	4
canH-miR2905-3p	CUCACAUGUCAAUGACAAAGGCAC	7	11	14	10	9	4	2	5	6	14	6	8	1	6	2	4	1	2	8	6	13	1	5	9	7	6	3	4	3	4
canH-miR2905-5p	GUCUUUAUCACUGACAUGUAGGCC	39	61	79	130	166	36	11	26	27	80	80	69	18	24	20	16	10	14	69	75	30	10	76	112	31	39	36	43	34	32
canH-miR9774ab-3p	AGCAAGAUAUUGGGUAUUUCUUU	46	107	308	1791	400	885	600	106	197	302	331	60	54	117	70	69	99	30	219	2981	100	354	77	191	61	806	2119	2674	1335	1629
canH-miR9774ab-5p	AGAAAUACCCAAUAUCUUGCUGA	0	2	4	22	3	45	7	2	3	1	2	1	1	0	4	0	1	0	2	14	0	0	1	1	1	3	20	11	5	19
canN-01-3p	CCCACAUGUCAGCCACUCAAAGUCA	0	0	1	0	0	0	2	0	0	1	1	0	0	0	2	0	0	0	1	1	0	0	1	2	0	0	0	0	1	2
canN-01-5p	AUGUGGGUCGCUGACAUAUGGGCC	60	66	67	159	259	87	10	31	26	106	159	147	58	99	56	145	131	65	61	96	76	28	92	181	92	48	91	104	94	100
canN-02-3p	CUAGGUGGUGUCUACUCGAGUUUU	11	24	26	23	23	7	14	24	15	30	40	29	31	39	18	55	32	45	34	43	34	10	11	38	25	26	20	39	24	30
canN-02-5p	UACUCGAUUAGAUACCACCUAAUA	0	3	3	1	3	0	1	2	2	3	1	3	1	1	3	2	1	1	8	1	2	0	0	3	1	1	2	1	0	0
canN-03-3p	CACAUCCCCUCAUCGGUUGAGUUU	5	8	6	6	3	0	4	10	2	6	10	6	2	2	3	2	5	1	9	9	12	0	2	5	6	4	5	5	6	7
canN-03-5p	ACUCAGCCUAGGAGGGGAUGCGAC	10	24	26	35	24	9	4	16	14	23	28	23	26	28	17	66	14	49	26	29	25	8	25	40	19	9	13	19	14	9
canN-04-3p	AGUCCUCACGUGGGCAUAGUCUCC	136	172	122	209	277	102	25	74	75	203	194	242	88	154	72	238	123	88	162	121	106	31	119	286	86	69	103	187	139	132
canN-04-5p	GGACCAUCCACAUGUGAGGAGCUA	0	0	0	0	0	0	0	0	0	0	0	0	0	0	0	1	0	1	0	0	0	0	0	1	2	0	0	0	0	0
canN-05-3p	UAAAGUGUAGGCACCUCUAGUACA	5	20	15	20	27	9	4	7	9	15	29	17	8	5	8	19	8	7	11	7	4	1	13	31	12	4	11	20	12	10
canN-05-5p	UACUAGAGUUACUUCCACUUUGAA	1	2	1	1	3	0	0	0	0	0	0	0	3	1	0	0	0	0	1	1	0	0	0	0	0	0	0	1	0	0
canN-06-3p	ACGCAAAACGAGCCAAGUCAUUAU	150	173	138	260	217	129	102	178	146	235	296	281	268	258	202	328	148	170	294	248	314	81	70	221	207	288	240	193	154	127
canN-06-5p	AAUGGCUUGUCUUGUUUUGUGUGC	479	724	561	1071	955	546	274	504	558	984	1035	949	1617	1840	738	2786	960	1253	892	840	729	404	582	1085	1338	1083	853	1236	940	659
canN-07-3p	CUGGCGCGAGCGGCGGCGAGG	1	2	0	1	1	0	1	0	0	0	5	2	0	0	0	0	0	0	0	1	2	0	1	1	0	1	0	0	0	0
canN-07-5p	UCGCCGCGGCUGGCAUCAGCA	18	13	18	46	41	19	9	15	13	28	42	39	0	0	0	0	0	0	8	4	22	2	20	58	20	24	21	24	12	3
canN-08-3p	CAAAAUUUUCCAUGCACUUCGA	5	13	78	25	25	15	1	9	17	24	32	16	5	1	6	3	2	3	13	13	29	2	8	39	14	8	10	5	5	3
canN-08-5p	GAACUGCAUGGGAAAUUUUGUU	2	1	1	3	0	0	2	6	5	0	0	3	1	0	1	0	0	0	5	3	7	1	1	0	1	1	0	0	1	0
canN-09-3p	CGAAAUUUUCCAUGCACUUCGA	10	30	14	23	13	8	4	9	19	13	20	5	2	4	4	9	1	3	18	12	30	1	9	30	5	6	8	2	2	3
canN-09-5p	GAAGUGCAUGGGGAAUUUUGUU	35	52	141	38	53	20	6	13	24	17	51	26	14	29	23	17	2	4	46	86	55	1	28	67	36	28	31	8	8	7
osa-miR11336-3p	GAAUAUGGGAAAUGCUAGAAAGUCU	25	26	70	36	32	24	60	35	35	30	25	32	22	40	25	20	23	28	24	58	32	3	32	25	19	18	32	41	35	30
osa-miR11336-5p	GACUUUCUAGCGUUGCCCACAUUC	4	8	7	14	10	2	8	1	7	6	8	4	7	11	8	13	4	8	2	2	2	0	4	13	5	8	5	7	2	5
osa-miR11337-3p	UAUCUCGUUAGAUUCGUCUCG	2	5	8	5	6	1	2	2	3	4	7	8	2	5	1	7	1	0	0	1	3	0	4	13	3	4	1	2	0	0
osa-miR11337-5p	UGCGAGACGAAUCUAACGAGG	10	3	12	14	8	2	7	2	2	2	16	5	4	5	7	6	2	3	3	5	6	1	6	3	4	4	16	10	5	3
osa-miR11338_11341-3p	AUCUCGUUAGAUUCGUCUCGCAAA	0	0	1	2	0	0	0	1	1	2	1	0	0	2	0	1	1	0	1	0	0	0	0	0	0	0	1	1	0	1
osa-miR11338-5p	UUUGUGAGACGAAUCUAAUGAUAU	0	0	0	0	0	0	2	0	1	0	0	0	0	0	0	0	0	0	0	0	0	0	0	0	0	0	1	0	0	0
osa-miR11339-3p	UAUGAAUGUGGGCAAUGCUAG	185	98	191	276	416	133	302	205	184	160	430	324	76	204	197	105	48	65	66	170	122	32	86	262	58	110	114	75	55	73
osa-miR11339-5p	GCAUUGCCCACAUUCAUAUAG	1	3	1	3	6	3	5	5	2	8	2	1	5	4	5	3	0	3	1	3	4	3	1	7	0	5	2	1	1	1
osa-miR11340-3p	AAUAGUGUAAUCGGAUUAUAGAUC	1	6	11	3	3	1	1	5	4	11	6	14	5	3	8	3	2	3	6	8	7	0	2	8	5	5	7	5	15	13
osa-miR11340-5p	AUCCGAUCUACGAUCCGAUUACAC	23	15	19	26	20	12	19	13	23	17	19	21	10	15	10	14	11	15	16	34	23	7	13	21	10	17	13	29	17	17
osa-miR11341-5p	CCUAGGCUAUUUUGCGAGACGAAU	8	8	22	17	14	5	14	9	14	22	19	22	9	15	8	22	13	24	8	31	5	3	10	7	16	8	9	21	19	16
osa-miR11342-3p	CUCGUUAGAUUCGUCUCGCAAA	1	4	2	0	1	0	2	0	2	1	2	0	2	0	2	1	0	0	0	0	0	0	1	5	0	0	0	1	0	0
osa-miR11342-5p	CGAGACGAAUCUAACGAGAUA	0	0	0	2	0	0	0	0	0	1	0	0	0	0	0	0	0	0	0	0	0	0	0	0	0	1	1	0	0	0
osa-miR11343-3p	UGAAUGUGGGCAAUGUUAAAA	0	0	2	0	0	0	0	0	0	1	0	0	0	1	0	0	0	0	0	0	0	0	0	1	0	0	0	0	0	1
osa-miR11344-5p	UAUCUCGAGAUAUCGGUACCUC	1	0	3	0	1	1	0	2	1	2	0	4	3	3	4	4	0	0	2	4	0	1	1	3	1	0	3	0	3	2
osa-miR1319a	AACCGGCAUCUGUAAUAUAUUAUA	0	1	0	0	1	0	0	0	0	0	0	0	0	0	3	0	0	1	0	2	0	0	0	2	0	0	0	0	0	0
osa-miR1319a*	UAAUAUAUUAUAAGUGCCGGUUUU	0	0	0	1	0	0	0	0	0	0	0	0	0	0	0	0	0	0	0	0	0	0	0	0	0	0	0	0	0	0
osa-miR1319b	CCUUUAAUAUAUUAUAGGUGUCGG	0	0	0	1	0	0	1	0	0	0	0	0	0	0	0	0	0	0	0	0	0	0	0	0	0	0	0	0	0	0
osa-miR1320-3p	UGUAAAAUUCAUUCGUUCCAA	2	2	5	2	5	0	15	26	8	5	6	0	7	0	0	7	1	3	1	4	1	0	0	4	2	3	6	7	4	12
osa-miR1320-5p	UGGAACGGAGGAAUUUUAUAG	13	9	5	7	15	4	28	34	5	7	10	8	15	11	9	5	3	2	2	9	8	1	1	9	6	6	12	23	13	11
osa-miR1423-3p	AGCGCCCAAGCGGUAGUUGUC	9	17	12	51	27	9	6	7	16	38	54	30	6	4	5	18	0	8	4	6	14	2	17	41	2	27	7	6	1	4
osa-miR1423-5p	AGGCAACUACACGUUGGGCGCUCG	688	728	1651	1002	1403	408	833	786	953	988	967	1157	394	1030	795	789	663	590	1307	3305	1276	146	813	904	405	820	830	725	637	937
osa-miR1425-3p	CAGCAAGAACUGGAUCUUAAU	89	68	123	178	210	83	78	84	79	81	136	83	42	82	65	43	11	9	37	95	93	13	45	204	33	65	108	34	23	43
osa-miR1425-5p	UAGGAUUCAAUCCUUGCUGCU	11676	16246	13473	27074	20713	8172	8869	8557	12365	17212	25813	20551	45438	35378	27735	75603	7803	3196	4869	5087	10448	1020	6901	40414	7073	19010	14303	9780	3568	2632
osa-miR1427	UGCGGAACCGUGCGGUGGCGC	0	0	1	0	0	0	3	6	9	16	9	5	7	3	0	6	0	0	0	0	0	0	0	0	2	9	18	4	3	3
osa-miR1427*	GCCACCGCGCGGUUCCGCAGC	0	0	5	0	0	0	4	6	7	9	21	21	0	0	0	4	1	0	0	0	0	0	0	0	3	11	12	13	7	7
osa-miR1428a-3p	UAAGAUAAAGCCGUGAAUUUG	0	0	1	0	0	1	0	0	0	1	0	0	2	2	0	0	0	0	0	2	1	0	1	0	0	1	3	1	1	0
osa-miR1428a-5p	CGUUUUGCAAAUUCGCAGGCC	19	8	86	58	82	31	37	23	14	22	19	21	25	44	33	22	10	8	16	37	58	10	35	30	37	72	96	105	27	26
osa-miR1428b*	AAUUCACGGGUCUUAUCUUGUG	0	0	0	0	0	0	1	0	0	1	0	0	0	2	0	0	0	0	0	0	0	0	0	1	0	0	0	1	0	0
osa-miR1428bcd	UAAGAUAAUGCCAUGAAUUCG	3	6	22	22	23	12	19	4	15	48	22	35	11	60	29	3	3	2	0	19	5	2	6	5	12	17	22	12	11	9
osa-miR1428c*	AAUUCGCAGGCCCUAUCCUGUG	0	0	0	0	0	0	0	0	0	0	0	0	0	0	0	1	0	0	0	0	0	0	0	0	1	0	1	0	0	0
osa-miR1428d*	AAUUCACAGGCCCUAUAUUGUG	0	0	0	0	0	0	0	0	0	0	0	1	0	0	0	0	0	0	0	0	0	0	0	0	0	0	0	0	0	0
osa-miR1428e-3p	UAAGAUAAUGCCAUGAAUUUG	357	218	333	203	240	120	170	452	266	129	133	328	844	909	727	745	181	350	149	440	419	65	74	168	653	1429	507	103	153	105
osa-miR1428f*	UAAGAUAAUGCCGUGAAUUCG	9	6	17	16	18	3	2	8	3	3	7	2	5	31	16	5	7	4	5	26	14	4	13	10	6	19	14	11	5	6
osa-miR1428efg	AAUUCACAGGCCCUAUCUUGUG	86	48	31	35	56	29	34	62	26	24	29	47	303	253	243	153	38	60	16	56	73	1	7	24	107	157	90	11	14	18
osa-miR1428g*	AAAGAUAAUGCUGUGAAUUUG	0	0	0	0	0	0	0	0	0	0	0	0	0	0	0	0	0	0	0	0	0	0	0	0	1	2	0	0	0	0
osa-miR1429-3p	GUUGCACGGGUUUGUAUGUUG	1	0	1	0	1	0	10	10	9	12	16	19	19	25	9	17	4	2	1	1	1	0	0	4	12	30	11	10	3	6
osa-miR1429-5p	GUAAUAUACUAAUCCGUGCAU	0	0	1	0	0	0	0	0	0	1	1	1	0	1	1	1	0	0	0	0	0	0	0	0	0	0	0	0	0	2
osa-miR1430	UGGUGAGCCUUCCUGGCUAAG	0	0	0	0	0	0	0	0	0	0	0	0	12	7	8	8	1	2	0	0	0	0	0	0	0	0	0	2	0	0
osa-miR1430*	UAGCCAAGAAUGGCUUGCCUAUC	79	118	103	61	19	43	303	251	191	245	215	139	1251	387	401	514	68	163	47	29	57	6	3	7	11	89	44	37	33	6
osa-miR1431	UUUGCGAGUUGGCCCGCUUGC	11	10	8	23	19	9	9	15	9	20	44	23	44	13	8	78	5	2	9	4	17	1	4	58	3	22	23	14	1	7
osa-miR1431*	AAGCGGGUCAACCCGUGAACC	0	0	0	0	0	0	0	0	0	0	0	0	2	0	0	0	0	0	0	0	0	0	0	0	0	0	0	0	0	0
osa-miR1432-3p	CAGGUGUCAUCUCCCCUGAAC	0	0	0	0	0	0	3	0	1	0	0	1	1	1	2	0	0	0	0	0	1	0	1	1	0	0	1	0	0	1
osa-miR1432-5p	AUCAGGAGAGAUGACACCGAC	146	166	376	195	282	69	376	232	273	299	371	313	291	328	274	283	99	58	105	269	412	32	361	1305	159	338	449	280	195	286
osa-miR1436	ACAUUAUGGGACGGAGGGAGU	3	3	7	4	8	0	4	3	6	1	3	9	2	5	5	11	1	0	1	2	0	0	0	2	2	7	3	3	1	1
osa-miR1436*	UCCCUCCGUCCCAUAAUAUUA	0	0	0	0	0	0	0	0	0	0	0	0	0	0	0	1	0	0	0	0	0	0	1	0	0	0	0	0	0	0
osa-miR1437a	UCCGGCGCCGCACUAGGCACUG	0	0	0	2	0	1	1	0	1	1	3	0	0	1	0	0	1	0	0	0	0	0	0	2	0	0	1	0	0	1
osa-miR1437a*	GUGCCUAGUGCGGCACCGGAGC	0	0	0	1	1	1	1	1	1	1	2	1	0	1	0	1	0	0	0	0	2	0	0	1	0	0	1	0	0	2
osa-miR1437b-3p	GUGCUGGCGAGCUCCGGUGCCGCA	0	0	0	0	1	0	0	0	0	2	0	0	0	0	0	1	0	0	0	1	0	0	0	0	0	0	0	0	0	0
osa-miR1437b-5p	GGGAGGAAACAGUGCCUAGUG	0	0	0	0	0	0	0	0	0	0	0	0	0	0	0	0	0	0	0	0	0	0	1	0	0	0	0	1	0	0
osa-miR1439	UUUUGGAACGGAGUGAGUAUU	1	0	0	0	0	1	2	0	0	0	0	1	0	0	0	0	0	0	0	0	0	0	0	0	0	0	0	0	0	0
osa-miR1439*	UACUACCUCCGUCCCAAAAUA	0	0	3	1	2	2	0	0	3	1	0	0	2	0	0	3	0	0	0	0	0	0	0	1	2	4	1	0	0	0
osa-miR1440a	UGCUCAAAUACCACUCUCCU	0	1	0	0	0	0	0	0	0	0	0	0	0	0	0	0	0	0	0	0	0	0	0	0	0	0	0	0	0	0
osa-miR1440a*	GAGAGUGGUAUUUGAGCACU	0	0	0	0	0	0	0	0	1	0	0	2	0	1	0	0	0	0	0	0	0	0	0	0	0	0	0	0	0	0
osa-miR1440b	UUUAGGAGAGUGGUAUUUGAG	0	0	0	0	0	0	0	0	0	0	2	1	0	3	0	0	0	0	0	0	0	0	0	0	0	0	0	0	0	0
osa-miR1440b*	CAAAUACCACUCUCCCAAAUU	0	0	1	0	0	0	0	0	0	0	0	0	3	0	0	0	0	0	0	0	0	0	0	0	0	0	0	0	0	0
osa-miR1441	ACCGGAUGUCGGAAAAGGUUU	0	0	0	1	1	0	1	0	1	0	0	0	0	1	0	0	0	0	0	1	0	0	0	0	0	0	2	0	0	0
osa-miR1442	AUUCAUAGUACUAGAUGUGU	0	0	0	0	0	0	0	0	1	0	0	0	0	0	0	0	0	0	0	0	0	0	0	0	0	0	0	0	0	0
osa-miR1442*	ACAUCCUAGUAAAAUGAAUCU	0	0	1	3	0	0	2	1	1	0	2	0	1	1	0	1	0	0	0	0	0	0	0	2	0	0	0	0	0	0
osa-miR156a*	GCUCACUUCUCUCUCUGUCACC	0	1	1	0	1	0	0	0	0	0	0	0	0	0	0	1	0	0	0	0	0	0	0	0	0	0	0	0	1	0
osa-miR156abcdefghij-5p	UGACAGAAGAGAGUGAGCAC	3963	3987	3924	5866	5479	1653	2590	2968	3305	4033	9617	6036	6665	5357	3081	10163	862	780	915	1136	2458	162	2541	13491	4152	9762	5115	4928	1669	1581
osa-miR156b-3p	GCUCACUCUCUAUCUGUCAGC	32	21	29	24	27	17	41	46	37	18	61	22	8	6	6	42	5	3	5	12	31	6	9	22	10	44	19	11	3	13
osa-miR156cg-3p	GCUCACUUCUCUCUCUGUCAGC	53	79	80	150	151	69	86	110	89	102	161	150	367	190	126	603	137	109	69	71	87	26	48	219	185	254	215	248	116	106
osa-miR156d*	GCUCACUCCUCUUUCUGUCACC	108	109	126	89	92	38	63	80	90	29	79	85	140	188	197	107	42	26	28	75	72	9	22	67	81	157	123	100	46	36
osa-miR156e*	GCUCACUGCUCUUUCUGUCAUC	41	34	41	60	67	18	7	19	10	34	77	48	113	46	36	139	22	21	15	23	27	3	15	92	55	26	32	29	21	16
osa-miR156fhl-3p	GCUCACUUCUCUUUCUGUCAGC	1	0	8	1	2	1	7	2	1	0	1	0	5	2	5	13	0	0	0	1	1	0	0	4	1	1	2	5	0	1
osa-miR156i*	GCUCACUGCUCUGUCUGUCAUC	208	173	193	401	486	144	247	192	148	178	498	346	686	717	348	1310	328	220	121	257	220	92	220	899	346	357	478	611	325	298
osa-miR156j-3p	GCUCGCUCCUCUUUCUGUCAGC	17	17	17	23	33	15	1	7	13	8	15	19	29	22	16	15	4	5	11	14	25	5	8	25	42	75	72	84	37	30
osa-miR156k	UGACAGAAGAGAGAGAGCACA	2	3	7	1	3	1	2	2	1	3	6	7	9	4	15	11	0	0	5	2	2	0	2	11	3	8	6	2	0	0
osa-miR156l-5p	CGACAGAAGAGAGUGAGCAUA	0	0	0	0	0	0	0	0	0	0	0	0	0	0	0	0	0	0	0	0	0	0	0	0	0	1	0	2	1	1
osa-miR159a.1_b	UUUGGAUUGAAGGGAGCUCUG	62	92	115	119	153	55	67	63	66	71	192	145	208	279	210	366	38	12	19	52	68	4	63	274	88	91	127	60	27	29
osa-miR159a.1*	GAGCUCCUUUCGGUCCAAAAA	13	14	7	14	10	7	1	6	10	12	22	20	9	6	9	58	7	2	4	7	13	0	5	19	16	11	10	11	7	6
osa-miR159a.2	UUGCAUGCCCCAGGAGCUGCA	6	9	11	9	6	3	2	2	5	10	13	6	14	3	11	8	0	1	3	4	6	1	1	25	5	10	10	5	3	3
osa-miR159a.2*	GAGCUGCUGGGUCAUGGAUCC	15	19	28	29	23	8	8	11	14	13	37	19	29	44	30	20	2	2	7	11	21	0	6	27	12	24	17	6	5	5
osa-miR159b*	GAGCUCCUUUCGUUCCAAUGA	9	2	4	3	5	4	5	5	3	3	1	1	13	9	6	3	0	0	1	2	4	0	3	8	5	10	2	1	3	0
osa-miR159c	AUUGGAUUGAAGGGAGCUCCA	0	0	0	1	0	0	0	0	0	0	0	0	0	1	0	0	0	0	0	1	0	0	0	2	0	0	0	0	1	0
osa-miR159cd*	GAGCUCCUUUCGAUCCAAUUC	0	0	0	0	0	0	0	0	0	0	0	0	0	0	0	0	0	0	0	0	0	0	0	0	1	0	0	0	0	0
osa-miR159d	AUUGGAUUGAAGGGAGCUCCG	0	0	0	0	0	0	0	2	0	0	0	0	0	0	0	0	0	0	0	0	0	0	0	0	0	0	0	0	0	0
osa-miR159e	AUUGGAUUGAAGGGAGCUCCU	6	2	1	8	9	4	2	1	5	3	7	6	2	4	6	16	2	0	2	0	2	0	4	40	5	4	2	3	1	0
osa-miR159f	CUUGGAUUGAAGGGAGCUCUA	15	39	65	31	23	6	47	26	72	13	45	19	61	138	90	73	3	3	3	7	14	0	22	29	7	40	24	11	1	17
osa-miR159f*	GAGCUCCCUUCGAUCCAAUCC	170	184	173	160	199	80	289	310	434	104	284	146	101	94	91	241	20	21	26	40	79	16	95	345	3	189	73	60	15	36
osa-miR160ab-3p	GCGUGCAAGGAGCCAAGCAUG	3	3	4	1	0	0	2	4	1	0	7	4	0	2	1	1	0	0	0	0	3	0	1	1	0	4	0	0	4	0
osa-miR160abcd-5p	UGCCUGGCUCCCUGUAUGCCA	137	193	182	264	235	72	120	114	135	143	307	154	190	151	100	282	43	25	42	65	114	8	112	475	67	71	148	86	23	43
osa-miR160c-3p	GCGUGCACGGAGCCAAGCAUA	0	0	4	0	2	0	0	0	0	0	0	0	2	3	1	0	1	0	0	0	0	0	0	0	2	0	3	2	0	0
osa-miR160d-3p	GCGUGCGAGGAGCCAAGCAUG	1	0	0	1	0	0	0	0	0	0	0	0	0	0	2	0	0	0	0	0	2	0	0	0	0	0	0	0	0	0
osa-miR160e-3p	GCGUGCGAGGUGCCAAGCAUG	2	0	0	1	0	1	0	0	0	0	1	0	4	3	1	2	0	0	0	0	0	0	0	0	0	0	0	0	0	0
osa-miR160e-5p	UGCCUGGCUCCCUGUAUGCCG	297	378	336	381	419	158	200	182	171	255	675	357	684	463	341	822	113	62	91	127	239	8	158	668	113	193	240	180	63	75
osa-miR160f-3p	GCAUUGAGGGAGUCAUGCAGG	0	0	0	0	0	0	0	0	0	0	0	0	0	0	0	0	0	0	0	0	0	0	0	0	0	3	0	0	0	0
osa-miR160f-5p	UGCCUGGCUCCCUGAAUGCCA	3	0	6	4	1	1	4	2	2	1	9	2	5	3	7	1	0	1	0	3	2	0	1	7	2	1	5	2	2	1
osa-miR162a	UCGAUAAACCUCUGCAUCCAG	1570	2048	2114	2612	2685	871	979	1041	1285	1862	2716	2800	3586	4032	1905	3465	793	639	972	1616	2133	262	1220	4463	2005	2005	1865	1723	706	620
osa-miR162ab*	GGGCGCAGUGGUUUAUCGAUC	7	18	8	1	5	1	5	3	3	3	3	5	13	14	16	2	4	1	5	14	8	0	3	13	11	8	7	3	0	1
osa-miR162b	UCGAUAAGCCUCUGCAUCCAG	303	337	306	388	445	122	139	188	212	298	442	426	459	488	222	430	70	65	125	245	282	37	171	889	173	210	221	171	49	58
osa-miR164a*	CACGUGGUCUCCUUCUCCAUC	1	0	1	3	4	1	0	3	6	0	4	5	4	4	5	7	1	0	2	1	1	0	1	4	1	0	1	0	2	0
osa-miR164abf	UGGAGAAGCAGGGCACGUGCA	680	872	881	1544	1769	428	289	675	697	1322	2967	2412	2502	2749	1429	3514	505	277	346	594	1094	91	883	3360	1742	2049	1753	952	448	431
osa-miR164b*	CAUGUGCCCGUCUUCUCCACC	11	8	30	20	37	11	20	14	15	6	20	10	13	9	15	28	7	1	1	16	24	1	8	8	3	18	8	16	7	11
osa-miR164c	UGGAGAAGCAGGGUACGUGCA	0	1	1	1	4	1	0	1	0	2	2	8	7	4	5	5	1	1	1	0	1	0	2	11	4	5	1	5	1	1
osa-miR164c*	CACGUGCUCCCCUUCUCCACC	0	0	0	2	0	0	0	0	0	0	0	0	0	0	0	0	0	0	0	0	0	0	0	3	0	0	0	0	0	0
osa-miR164d	UGGAGAAGCAGGGCACGUGCU	59	53	55	77	95	28	43	42	43	49	150	95	141	125	91	193	28	10	15	23	68	5	36	165	51	76	72	44	20	27
osa-miR164d*	CAUGUGCGCUCCUUCUCCAGC	4	10	3	3	2	5	4	4	7	2	8	4	19	4	6	18	1	0	2	1	8	1	2	8	7	4	5	4	1	2
osa-miR164e	UGGAGAAGCAGGGCACGUGAG	148	267	288	818	742	157	175	133	238	601	970	719	474	452	213	1384	139	99	91	96	166	24	718	1998	140	402	278	317	99	86
osa-miR164e*	CAUGUGUCCGUCUUCUCCACC	40	49	40	168	148	48	34	36	24	65	217	102	48	49	43	145	23	14	17	19	34	10	63	232	10	42	34	32	13	9
osa-miR164f*	CAUGUGCCCUUCUUCUCCACC	66	60	98	99	118	48	29	91	76	79	239	134	30	43	65	235	23	24	20	74	89	8	28	118	56	142	171	70	21	43
osa-miR166ae-5p	GGAAUGUUGUCUGGUUCAAGG	121	88	112	177	234	83	80	88	82	97	247	135	149	192	134	235	69	21	38	75	83	33	70	263	108	197	151	118	67	59
osa-miR166b-5p	GGAAUGUUGUCUGGCUCGGGG	250	275	301	205	262	59	129	225	182	104	264	227	390	583	393	267	50	28	82	218	255	16	62	289	153	251	159	74	28	33
osa-miR166c-5p	GGAAUGUUGUCUGGUCCGAG	82	86	159	107	138	37	245	147	125	40	64	54	10	37	36	45	7	7	34	82	74	8	41	76	17	100	50	42	20	21
osa-miR166d-5p	GGAAUGUUGUCUGGCUCGAGG	366	264	185	368	503	133	119	170	133	151	471	301	467	282	279	307	69	25	65	107	182	41	100	647	216	295	270	176	79	79
osa-miR166e-3p	UCGAACCAGGCUUCAUUCCCC	4	15	33	12	14	3	25	9	15	6	7	14	50	58	35	11	9	1	1	11	15	1	4	11	14	40	27	26	2	6
osa-miR166abcdfj-3p	UCGGACCAGGCUUCAUUCCCC	18403	19779	27482	28856	46979	10529	20857	13217	15775	20848	44980	32351	51966	78044	45701	62140	15821	5719	8539	21112	25583	3039	14431	54843	14760	23082	24360	23908	8897	9648
osa-miR166f*	GGAAUGUCGUCUGGCCUGAGA	3	3	1	0	0	0	0	1	1	0	1	2	0	1	3	7	1	2	0	0	1	0	0	0	4	0	0	0	0	0
osa-miR166g-5p	AAUGGAGGCUGAUCCAAGAUC	6	2	10	0	2	4	9	3	6	0	0	1	9	14	7	3	0	0	1	2	4	0	0	1	0	7	6	1	0	3
osa-miR166gh-3p	UCGGACCAGGCUUCAUUCCUC	576	591	631	897	1283	329	294	205	301	430	964	631	1304	962	542	2154	243	110	275	386	651	81	417	3214	1040	1114	895	668	268	311
osa-miR166h-5p	GGAAUGUUGGCUGGCUCGAGG	66	52	63	22	49	23	30	30	22	17	48	34	56	92	69	21	8	2	21	30	50	7	15	97	43	57	38	19	5	5
osa-miR166i-3p	UCGGAUCAGGCUUCAUUCCUC	0	0	0	1	0	0	0	0	1	0	0	0	1	0	0	2	0	0	1	0	0	0	0	1	1	1	0	0	0	0
osa-miR166i-5p	AAUGCAGUUUGAUCCAAGAUC	0	0	1	0	0	0	1	1	3	0	2	3	1	5	4	0	0	0	4	0	1	0	1	3	0	4	0	0	0	0
osa-miR166j-5p	GAAUGACGUCCGGUCUGAAGA	19	45	89	41	36	36	83	62	52	13	32	30	37	53	58	17	0	1	13	74	46	2	14	56	14	58	19	2	1	2
osa-miR166k-5p	GGUUUGUUGUCUGGCUCGAGG	30	9	17	23	31	9	0	5	3	3	12	6	22	14	17	13	1	0	6	9	27	0	3	47	20	15	23	9	1	0
osa-miR166kl-3p	UCGGACCAGGCUUCAAUCCCU	1177	1145	1174	1426	1814	415	418	461	599	1122	2130	1645	2068	2231	1277	2854	546	305	301	669	841	48	613	3055	1273	1550	1467	1094	484	562
osa-miR166l-5p	GGAUUGUUGUCUGGUUCAAGG	21	8	7	26	18	3	1	5	1	5	29	12	15	13	7	24	3	5	7	2	4	1	5	28	47	24	15	5	4	4
osa-miR166m	UCGGACCAGGCUUCAUUCCCU	2590	2613	3259	3236	4924	1133	3312	2135	2553	1628	3397	2478	4324	6881	4350	3628	1153	503	1216	2545	2507	264	1368	5950	1868	2919	2463	1619	574	685
osa-miR167a-3p	AUCAUGCAUGACAGCCUCAUUU	9	7	2	14	22	8	1	2	12	5	29	12	11	4	7	47	5	5	3	6	9	2	13	33	4	13	20	4	5	3
osa-miR167abc-5p	UGAAGCUGCCAGCAUGAUCUA	236	319	315	453	319	115	192	180	220	250	461	295	472	276	135	1392	47	48	99	104	272	19	180	743	133	306	180	190	71	45
osa-miR167b*	GAUCAUGCUGUGACAGUUUCACU	14	29	29	30	24	17	15	16	14	25	33	21	8	12	14	8	5	5	12	18	35	0	6	20	4	15	17	10	6	5
osa-miR167c-3p	GGUCAUGCUGCGGCAGCCUCACU	4	4	3	5	8	1	0	1	2	3	9	5	3	2	0	5	1	0	1	3	5	0	3	2	0	4	1	2	0	0
osa-miR167d-3p	GAUCAUGCUGUGCAGUUUCAUC	17	14	8	20	28	8	10	25	9	12	61	29	13	12	25	48	3	9	8	19	35	1	3	77	7	23	18	9	10	10
osa-miR167ei-3p	AGAUCAUGUUGCAGCUUCACU	219	189	191	534	597	178	102	92	97	214	616	313	211	141	183	282	49	29	40	80	208	26	212	1059	129	148	151	74	32	42
osa-miR167f*	GAUCAUCUGGCAGUUUCAUC	110	97	73	115	183	46	83	65	78	68	80	69	96	161	111	117	36	22	22	45	34	9	14	50	14	42	26	38	4	8
osa-miR167defghij-5p	UGAAGCUGCCAGCAUGAUCUG	4613	6336	9819	11809	13636	4362	7223	5538	8142	7018	10057	9924	9281	15235	8162	15494	3433	2235	5233	8420	6860	376	4811	14430	2871	6283	5998	7721	3449	3261
osa-miR167g*	GAUCAUCCGGCAGCUUCAUC	30	25	35	74	54	25	61	45	42	13	48	26	45	51	33	85	8	8	10	16	29	1	34	76	12	19	20	6	0	12
osa-miR167h-3p	AGGUCAUGCUGUAGUUUCAUC	1133	1122	1740	2337	2689	958	1003	1313	1317	946	1798	1679	1034	2638	2238	723	334	185	685	1549	1386	91	622	2364	361	1336	964	737	325	254
osa-miR167j*	GAUCGUGCUGCGCAGUUUCAUC	7	10	3	28	62	29	6	9	13	15	67	28	65	51	60	156	49	29	5	9	5	2	11	85	63	54	35	28	25	19
osa-miR168a-3p	GAUCCCGCCUUGCACCAAGUGAAU	58	91	115	143	166	61	57	60	78	179	188	140	67	78	80	96	61	54	44	78	55	9	141	126	13	62	79	143	111	94
osa-miR168a-5p	UCGCUUGGUGCAGAUCGGGAC	918	1554	2104	2066	2430	893	2098	1422	1902	1064	2148	1977	1434	2248	3067	2797	635	257	337	1085	884	54	824	2073	754	1633	1515	1182	530	528
osa-miR169a	CAGCCAAGGAUGACUUGCCGA	2	0	1	11	12	3	3	6	8	4	21	8	21	7	5	38	1	0	0	1	2	1	6	26	1	17	3	3	4	4
osa-miR169a*	GGCAAGUUGUUCUUGGCUACA	0	8	0	3	3	3	4	1	1	3	14	3	2	0	5	16	1	2	0	2	4	0	2	12	0	7	4	0	3	0
osa-miR169b*	GGCAAGUUGUCCUUGGCUACG	40	30	130	67	89	25	94	136	121	20	25	9	6	8	8	10	1	2	7	9	36	0	2	4	0	27	5	5	1	7
osa-miR169bc	CAGCCAAGGAUGACUUGCCGG	3	2	5	1	1	2	9	4	8	2	10	0	0	0	0	2	0	1	1	0	6	0	2	4	0	3	1	1	2	1
osa-miR169c*	GGCAAGUCUGUCCUUGGCUACA	4	7	7	18	23	16	10	34	28	36	74	44	2	4	3	1	0	1	5	20	15	3	8	25	0	6	5	4	1	1
osa-miR169f.1_g	UAGCCAAGGAUGACUUGCCUA	0	0	0	0	0	0	0	1	0	0	0	0	0	0	0	0	0	0	0	0	0	0	0	0	0	0	0	0	0	0
osa-miR169f.1*	GGCAUGUCUUCCUUGGCUAUUC	0	3	0	0	0	0	1	0	0	0	0	0	0	0	3	0	0	0	0	0	0	0	1	1	0	2	0	0	0	0
osa-miR169f.2	UGAGGACAAGAGCUGAUUCGG	7	18	4	9	15	1	1	2	0	1	2	3	3	1	6	2	0	0	2	0	0	0	1	13	5	18	10	9	1	4
osa-miR169ghjm*	GGCAGUCUCCUUGGCUAGCC	87	35	91	28	42	31	173	163	108	24	71	18	36	27	48	65	1	3	0	5	5	0	1	0	1	73	4	12	0	5
osa-miR169hi.1jklm	UAGCCAAGGAUGACUUGCCUG	1	2	1	1	1	1	4	2	4	5	0	1	7	1	1	9	0	1	0	0	0	0	1	0	2	3	2	0	0	0
osa-miR169i.2-3p	UGAGUCGCUCUUAUCACUCAUG	5	11	52	38	36	20	15	13	10	7	12	7	9	6	5	23	1	1	2	5	5	0	12	78	0	4	9	9	4	1
osa-miR169i.2-5p	UGGUGAUAAGGGUGUAGCUCUG	2	2	6	1	1	1	2	5	4	0	0	0	2	4	6	2	0	0	0	1	1	0	0	0	0	0	0	1	1	0
osa-miR169k*	GGCAGUCUCCUUGGCUAGUC	118	88	334	79	160	68	303	380	297	39	113	45	65	34	78	160	14	14	5	6	16	0	4	0	4	121	7	9	3	3
osa-miR169no	UAGCCAAGAAUGACUUGCCUA	0	1	4	1	0	1	3	2	1	2	3	0	6	6	3	4	1	1	0	0	0	0	0	0	0	2	0	1	0	0
osa-miR169no*	GGCCGGUCUUCUUGGCUAGCC	1	0	1	1	0	0	0	2	1	0	0	0	0	1	1	0	0	0	0	0	0	0	0	0	0	1	0	0	0	0
osa-miR169p	UAGCCAAGGACAAACUUGCCGG	0	0	0	0	1	0	0	0	0	0	3	0	0	0	0	0	0	0	0	1	0	0	1	0	0	0	0	0	0	0
osa-miR169r-3p	UGGCAAGUCUCCUCGGCUACC	40	52	203	22	24	26	29	55	31	12	17	20	142	164	189	10	0	1	9	33	44	2	5	9	2	20	10	2	3	2
osa-miR169r-5p	UAGCCAAGGAUGAUUUGCCUG	27	21	184	26	23	19	35	50	60	42	26	26	123	173	191	21	4	3	10	32	35	0	14	22	9	58	22	24	12	5
osa-miR171a	UGAUUGAGCCGCGCCAAUAUC	0	0	0	0	0	0	1	0	0	0	0	0	1	0	0	0	0	0	0	0	0	0	0	0	0	0	1	0	0	0
osa-miR171bcdef-3p	UGAUUGAGCCGUGCCAAUAUC	188	183	202	357	333	186	395	204	196	317	576	367	771	410	350	881	92	67	68	96	254	52	124	632	149	477	353	289	114	99
osa-miR171b*	UAUUGGGGCGGUUCAAUCAGA	0	0	0	0	1	0	0	0	0	0	1	0	0	0	0	1	0	0	0	0	0	0	1	0	0	0	0	0	0	0
osa-miR171c-5p	GGAUAUUGGUGCGGUUCAAUC	28	19	21	11	6	2	22	21	10	3	21	13	27	16	14	36	2	2	5	10	20	0	8	20	8	20	9	2	1	0
osa-miR171d-5p	UGUUGGCCCGGCUCACUCAGA	1	6	3	1	1	2	0	1	0	0	1	1	5	1	0	0	0	0	2	0	1	0	1	1	4	4	2	0	0	0
osa-miR171e-5p	UGUUGGCUCGGCUCACUCAGA	103	103	94	133	169	41	46	39	46	13	54	28	107	93	51	37	6	4	9	18	38	3	11	70	68	116	87	45	12	32
osa-miR171f-5p	UGUUGGCAUGGUUCAAUCAAA	0	0	0	0	0	0	0	0	0	0	0	0	0	0	0	0	0	0	0	0	0	0	0	0	0	0	2	0	0	0
osa-miR171h	GUGAGCCGAACCAAUAUCACU	1	2	0	2	0	0	0	1	0	0	2	0	1	0	3	0	0	0	0	1	2	1	2	0	0	3	2	0	1	0
osa-miR171h*	UGGUAUUGUUUCGGCUCAUGU	0	0	0	0	0	0	0	0	0	0	0	0	0	0	0	0	0	0	0	0	0	0	0	0	1	0	0	0	0	0
osa-miR171i-5p	AGGUAUUGGCGUGCCUCAAUC	1	0	1	0	0	0	2	2	0	0	0	0	2	2	7	0	0	0	0	1	1	0	0	0	0	7	4	0	0	0
osa-miR172ad-3p	AGAAUCUUGAUGAUGCUGCAU	0	12	3	7	2	4	5	3	6	3	7	7	7	3	0	15	1	5	2	0	5	0	3	5	0	12	3	7	0	0
osa-miR172ab*	GUGGCAUCAUCAAGAUUCACA	0	0	0	0	1	2	0	0	0	0	0	0	0	0	0	0	0	0	0	0	0	0	0	0	0	1	0	0	0	0
osa-miR172b	GGAAUCUUGAUGAUGCUGCAU	17	31	13	22	10	8	9	12	18	30	56	32	37	6	3	68	1	5	4	2	14	0	2	25	8	13	8	8	2	5
osa-miR172c	UGAAUCUUGAUGAUGCUGCAC	2	0	0	1	2	0	0	1	0	1	3	0	1	0	0	1	0	0	0	1	1	0	0	1	0	0	1	1	1	1
osa-miR172c*	GCAGCGUCAUCAAGAUUCACG	0	0	0	0	1	0	0	0	0	0	0	0	0	0	0	0	0	0	0	0	0	0	0	0	0	0	0	0	0	0
osa-miR172d-5p	GCAGCACCAUCAAGAUUCAC	10	12	6	6	10	2	5	8	14	3	2	8	3	8	5	18	4	3	0	0	0	0	0	1	4	11	1	5	2	2
osa-miR1846ab-3p	UGACCCCGUUCUCCUCGCCGG	6	7	7	7	4	2	4	10	12	17	27	16	24	18	14	22	1	1	1	2	4	0	3	8	4	9	4	4	0	0
osa-miR1846abc-5p	AGUGAGGAGGCCGGGGCCGCU	16	7	17	27	23	9	42	66	59	52	109	51	14	29	29	19	6	5	2	11	18	1	12	20	0	5	9	7	4	7
osa-miR1846c-3p	UGACCCCGGUCUGCUCGCUGG	0	0	0	0	1	0	0	0	0	0	0	0	0	0	0	0	0	0	0	0	0	0	0	0	0	0	0	0	0	0
osa-miR1846d-3p	UAUCCGGCGCCGCAGGGAGG	65	61	54	54	108	31	28	40	39	25	85	68	45	73	54	65	6	5	22	19	51	9	20	131	12	34	22	10	4	3
osa-miR1846d-5p	UCCCACCGAGCAGCCGGAUCUC	212	255	238	304	368	133	128	195	196	231	357	384	408	694	463	611	152	108	186	286	263	74	121	391	217	330	202	187	141	130
osa-miR1846e	CAACGAGGAGGCCGGGACCA	3	0	5	3	8	3	0	6	7	1	12	7	1	1	3	9	0	0	0	0	3	0	0	10	1	2	8	4	2	2
osa-miR1847-3p	UGGCCCACAUGUUAGUGCCACAAC	0	2	0	0	0	0	0	0	0	0	0	0	0	0	0	0	0	0	0	0	0	0	0	0	0	0	0	0	0	0
osa-miR1847-5p	UGCAGUUUGCAGUUGUGGCAC	0	1	1	10	2	3	1	4	1	14	8	5	3	3	2	11	0	2	1	0	1	1	5	16	6	2	3	2	1	3
osa-miR1848	CCUCGCCGGCGCGCGCGUGCA	8	7	14	18	11	11	28	31	26	6	23	14	13	23	18	27	4	8	1	8	10	0	3	10	10	37	36	27	18	11
osa-miR1848*	GUGCGCGCGGCCGUCGAGUGG	0	0	0	0	0	0	0	0	0	0	0	0	0	0	0	0	0	0	0	0	0	0	0	0	1	65	138	37	18	27
osa-miR1849	UAUCGUAUCCUAGGUUGGUUU	4	2	9	11	8	2	6	8	4	11	15	11	15	12	4	42	2	2	5	1	5	1	2	26	4	9	11	4	3	5
osa-miR1849*	GCUAACCUAGGAUAUGAUGGG	3	3	6	2	2	0	3	2	3	1	2	3	0	3	4	2	0	0	0	5	3	0	1	1	2	1	5	5	1	2
osa-miR1850.1	UGGAAAGUUGGGAGAUUGGGG	804	1017	364	971	812	433	121	418	277	342	806	679	1452	839	601	2011	313	267	380	510	749	147	312	1366	1393	850	752	331	217	232
osa-miR1850.1*	CCAAAUUCCCAACUUUUCAUC	6998	7051	4576	9307	8763	4742	1725	3474	3750	4235	6893	6065	6695	4497	3739	8230	3556	4800	7394	6115	7817	3128	3350	10936	6121	5317	4944	7026	4705	3310
osa-miR1850.2-3p	CUGUUUAGUUCACAUCAAUCUU	3	7	7	6	3	2	15	9	14	0	4	0	2	4	3	3	0	3	4	4	11	1	0	2	3	13	1	11	5	0
osa-miR1850.2-5p	UUGUGUGUGAACUAAACGUGG	1	3	0	1	0	1	0	1	0	0	0	0	1	1	0	1	0	0	0	0	0	3	0	0	1	0	0	1	0	0
osa-miR1851	CGUCUGGGAUGGCAUUUUGGC	0	3	2	6	2	0	5	4	2	2	2	1	44	32	11	83	13	13	1	3	0	0	1	1	33	39	19	31	16	11
osa-miR1851*	CAAAAUGCCAUCCCGAACAGA	0	0	0	1	4	0	1	0	1	0	0	0	11	2	2	16	3	4	0	2	2	0	0	0	10	10	9	12	7	6
osa-miR1852	AUAUGGAUUCAGAAUGCAGGU	3	1	4	1	2	0	0	1	0	5	6	5	3	2	1	2	0	2	0	1	3	1	1	7	0	2	1	0	2	1
osa-miR1852*	CUGCAUUCAGAAUUCAUAUAG	0	0	3	1	0	0	0	1	0	0	0	0	0	0	0	0	0	0	0	1	0	0	0	3	1	1	0	0	0	0
osa-miR1853-3p	UAAUUGGGGAUGUUCGGUUGCU	4	6	0	1	1	2	2	1	3	3	11	3	8	2	2	17	0	2	1	2	5	0	2	4	6	0	5	7	2	0
osa-miR1853-5p	AGCAUUCAAACAUUCCCAAUUACC	39	39	12	53	47	19	10	8	8	30	50	49	16	17	3	49	31	63	21	11	10	7	21	75	18	14	22	43	35	24
osa-miR1854-3p	UCCAAUUUGGGGAUUUGCUGAU	1	0	6	8	1	3	4	0	3	6	7	4	2	7	4	2	3	1	1	2	1	0	1	2	2	2	2	5	3	2
osa-miR1854-5p	UGGUGAAAUUUGUAGAUUGGA	1	0	3	8	3	2	3	3	3	15	9	14	1	9	4	3	1	3	0	5	2	0	2	5	2	4	3	5	6	1
osa-miR1855	AGCACUGGAGUAGCCAAGAGA	0	0	0	0	0	0	19	64	54	49	114	80	135	77	34	69	10	3	0	0	1	0	0	0	41	53	25	15	7	6
osa-miR1855*	UCUUGGCCUCCUCUCGCUGCUCC	0	1	3	4	4	6	310	425	579	621	823	748	1301	1746	692	638	241	268	0	1	0	0	1	0	520	704	478	371	222	200
osa-miR1856	UAUGCGUAAGACGGAUUCGUA	8	4	20	17	18	11	8	18	12	29	50	31	0	0	2	0	0	0	6	12	8	0	2	29	6	61	42	23	10	23
osa-miR1856*	CGAAUCCGUCGGACGCAUAGC	5	2	8	1	0	2	2	8	1	2	3	2	0	0	0	0	0	0	0	0	2	0	0	1	3	10	4	2	0	0
osa-miR1857-3p	UCAUGCUCCAAGAAAACCAGG	20	20	16	42	45	5	12	21	9	25	37	28	32	21	16	51	7	12	7	13	13	2	11	86	18	29	26	27	13	5
osa-miR1857-5p	UGGUUUUUUUGGAGCAUGAGG	16	15	9	23	28	7	7	9	10	12	16	15	12	13	10	17	6	5	18	16	10	1	12	29	19	11	2	9	4	5
osa-miR1858a*	CCCAAUCCGUCCUCCUCUCCU	15	8	20	35	31	6	1	4	7	4	2	1	2	8	8	5	2	5	13	18	32	6	4	18	2	20	16	8	0	4
osa-miR1858ab	GAGAGGAGGACGGAGUGGGGC	16	14	16	17	28	8	26	33	33	19	47	44	7	19	10	8	0	0	1	18	16	0	4	23	8	25	20	3	3	3
osa-miR1858b*	CCCAAUAUGUCCUCCUCUCCU	4	6	8	5	14	4	13	44	38	32	54	40	4	1	1	4	0	0	2	1	3	0	1	9	5	27	15	8	5	5
osa-miR1859	UUUCCUAUGACGUCCAUUCCAA	18	29	55	40	56	21	65	48	82	76	99	104	96	157	105	120	43	6	18	37	24	1	13	41	64	86	73	106	40	39
osa-miR1859*	GGAAUGGAUGCGUAGAGAAAGA	19	10	23	11	9	7	20	20	23	22	39	26	31	43	30	19	4	5	4	19	16	1	1	16	20	43	23	15	8	6
osa-miR1860-3p	AUCUGGAAGCUAGGUUUUCUCU	4	11	28	27	23	9	7	1	5	3	7	9	8	4	12	38	9	10	4	19	15	4	15	24	58	103	124	127	107	104
osa-miR1860-5p	AGAAAACCAGCUUCCAGAUCU	0	1	3	0	7	3	0	0	1	0	3	0	3	0	3	13	0	1	4	1	1	0	1	11	16	22	30	22	14	7
osa-miR1861abfino*	CGGUUCCUGUCCCAAGAUCGAG	1	1	1	23	23	3	2	1	0	6	5	5	2	3	6	5	1	0	0	0	0	2	2	1	3	1	10	16	3	2
osa-miR1861ao	UGAUCUUGAGGCAGAAACUGAG	0	0	0	0	0	0	0	0	0	0	0	0	0	0	0	3	0	1	0	0	0	0	0	0	3	0	1	1	0	3
osa-miR1861bfil	CGAUCUUGAGGCAGGAACUGAG	93	90	590	233	250	88	4	5	3	3	20	10	36	128	111	150	37	17	45	365	143	11	75	61	44	211	186	156	94	92
osa-miR1861c	CGAUCUUGUAGCAAGAACUGAG	0	1	0	1	0	0	0	0	1	0	1	0	0	0	0	0	0	0	0	0	0	0	0	1	0	0	1	0	0	0
osa-miR1861d	UGGUCUUGAGGCAGGAACUGAG	0	0	0	1	3	0	2	0	0	0	1	0	1	1	4	11	3	0	0	1	0	0	0	0	0	0	7	2	9	1
osa-miR1861d*	CGGUUCCUGUCCCAAGACCGAG	6	2	7	7	5	0	0	0	0	0	0	0	0	0	0	0	0	0	0	0	3	0	1	0	0	0	0	0	0	0
osa-miR1861ekm	CGGUCUUGUGGCAAGAACUGAG	23	48	111	86	104	14	4	2	2	9	7	2	9	24	11	34	12	6	14	46	13	8	45	51	8	12	47	31	27	18
osa-miR1861g	CAGUCUUGUGGCAAGAACUGAG	0	0	0	0	3	0	0	0	0	0	0	0	0	0	0	0	0	0	0	0	0	0	0	0	0	0	1	0	1	0
osa-miR1861h*	CGGUUCCUGUCCCAAGACUGAG	5	3	19	22	37	3	6	2	5	2	10	1	0	1	0	2	2	0	0	5	10	0	5	1	0	9	41	17	10	19
osa-miR1861hj	CGGUCUUGAGGCAGGAACUGAG	56	115	158	186	378	36	29	21	20	20	54	10	2	14	5	22	6	5	13	133	51	8	57	60	7	59	135	115	76	136
osa-miR1861j*	CAGUUCCUGUCCCAAGGCUAAG	0	0	0	0	0	0	0	0	0	0	0	0	0	0	0	0	0	0	0	0	0	0	0	0	0	0	0	0	1	0
osa-miR1861l*	CGGUUCCUGUCCCAAGAUCGGG	3	0	0	0	0	1	0	0	0	0	0	0	0	0	0	0	0	0	0	0	0	0	0	0	0	2	0	1	1	0
osa-miR1861n	CGAUCUUGUGGCAGGAGCUGAG	0	0	0	0	0	0	0	0	0	0	0	0	1	1	1	0	0	0	0	1	0	0	0	0	1	2	4	1	1	2
osa-miR1862abc	ACGAGGUUGGUUUAUUUUGGGACG	174	273	281	335	356	159	92	98	166	300	388	321	183	300	169	332	141	186	148	164	93	7	201	370	122	83	152	191	131	100
osa-miR1862c*	UCCCAAAAUAAGUCAAUCCCGUAC	16	26	27	12	8	4	12	10	20	12	11	13	42	43	23	24	7	17	27	42	32	0	12	12	8	9	7	9	8	2
osa-miR1862d	ACUAGGUUUGUUUAUUUUGGGACG	1044	1533	1787	2390	2976	1303	800	721	1018	2041	2481	2372	819	2238	1298	1919	1282	1768	1976	2758	1347	475	1843	2398	1530	1006	1601	1884	1620	1604
osa-miR1862d*	UCCCAAAAUAAACAAAGCUAGUAC	29	44	34	25	33	27	20	31	20	18	19	25	11	29	30	26	11	36	39	80	50	15	9	17	37	40	33	32	34	26
osa-miR1862e	CUAGAUUUGUUUAUUUUGGGACGG	123	168	204	427	470	223	107	95	116	346	441	358	88	150	150	248	164	262	191	266	122	106	291	426	200	174	295	332	326	321
osa-miR1862e*	AUCCCAAAAUGAAAAAAUCUAGUA	17	20	20	35	42	21	27	20	23	35	38	26	13	16	14	28	20	29	19	22	15	9	23	32	12	28	29	35	31	30
osa-miR1862f*	AAAAUAAACCAGCCUCGUAA	0	0	0	0	0	0	0	0	0	0	0	0	2	0	0	0	0	0	0	0	0	0	0	0	0	0	0	0	0	0
osa-miR1862fg	AUGAGGUUGGUUUAUUUUGG	0	0	0	1	0	0	1	0	0	0	0	0	0	0	0	0	1	0	0	0	0	0	0	0	0	0	0	0	0	0
osa-miR1863a	AGCUCUGAUACCAUGUUAGAUUAG	19	23	36	39	30	17	20	31	30	56	57	43	62	52	26	78	40	68	33	56	40	19	36	47	32	35	39	53	57	42
osa-miR1863a*	AGUCUAAUAUGGUAUCCGAGCUUA	17	43	40	65	70	23	11	15	23	94	106	70	74	47	21	136	50	68	50	27	37	2	46	100	42	27	40	74	37	40
osa-miR1863b	AGCUCUGAUACCAUGUUAACUGUU	1	4	2	9	11	3	0	6	4	13	8	8	4	14	4	12	5	6	6	2	1	0	2	8	4	17	9	17	12	7
osa-miR1863b.2	AGAGACUUGGCUGAUGCAUUACU	171	215	166	545	650	211	24	43	44	224	476	333	81	111	46	142	74	61	60	69	47	54	60	137	195	216	260	329	335	268
osa-miR1863b.2*	CAAUGCAUCAGUUACGUUUCCUAC	8	4	7	3	6	1	2	3	7	9	10	5	4	2	2	3	0	4	5	1	1	3	1	2	12	2	6	9	8	2
osa-miR1863b*	UAGUUACAUGGUAUCAGAGCUGA	8	11	26	19	33	9	7	11	12	24	18	20	9	12	15	29	7	12	17	25	12	2	4	12	27	57	41	42	30	21
osa-miR1863c	UAGAAACUUGGCUGAUGCAUUACU	102	176	152	310	361	96	26	57	83	233	260	257	95	106	73	105	76	52	664	958	641	374	673	1356	101	122	157	262	146	145
osa-miR1864	UUGUAGUAACGUGAUGGUCAAUGU	6	8	41	55	63	31	21	15	22	27	17	14	0	4	3	5	0	5	20	51	13	61	29	30	6	23	21	24	32	30
osa-miR1864*	AUUGACCAUCGCGUUACUACGCCA	21	19	43	78	137	34	19	15	16	31	36	23	5	4	6	13	6	3	19	32	37	18	35	49	5	19	31	29	27	21
osa-miR1865-3p	CGAAGAAUCGCAGUCACUAGUUGU	23	16	21	53	45	21	12	14	29	23	73	36	20	22	17	26	13	26	23	40	31	7	23	72	12	11	21	28	13	10
osa-miR1865-5p	UGCUAGUGAUGGUGAUUCUUCGAC	11	32	44	49	49	31	15	24	38	28	31	34	52	56	32	45	20	22	58	60	51	3	31	70	18	9	19	33	23	25
osa-miR1866-3p	UGAAAUUCCUGUAAAAUUCUUG	281	353	515	714	803	347	466	494	599	616	662	504	458	577	633	479	583	923	645	922	517	426	600	653	428	705	650	830	1015	979
osa-miR1866-5p	GAGGGAUUUUGCGGGAAUUUCACG	2004	2908	3483	8264	8180	4302	1102	1519	2411	6240	6173	6513	5233	7621	3914	10367	9628	6764	3533	3797	1567	6592	12329	11134	5252	2779	5536	10075	11655	7294
osa-miR1867	UUUUUUUUCUAGGACAGAGGGAGU	1434	1628	2302	3435	4236	1813	916	846	1059	2011	2590	1927	1008	1726	1739	1583	1164	1191	1562	2610	1430	443	1691	2703	1060	1081	1965	2252	1662	1672
osa-miR1867*	UCCCUCUAUCCCAGAAAAAAACAA	6	9	15	16	8	5	5	11	16	15	7	18	18	16	3	8	2	12	24	20	16	8	11	3	7	6	9	3	4	0
osa-miR1868	UCACGGAAAACGAGGGAGCAGCCA	32	55	57	58	57	19	15	24	32	40	30	43	93	153	75	190	103	97	58	98	42	11	44	67	45	43	48	44	29	46
osa-miR1868*	GCUACUUCCUCGUUUUCCGUAAAC	0	2	3	1	1	3	1	0	0	1	3	1	2	0	1	8	1	1	1	4	2	0	4	5	4	1	2	0	2	2
osa-miR1869	UGAGAACAAUAGGCAUGGGAGGUA	5	7	6	13	4	1	0	7	1	1	2	5	1	6	3	4	3	3	4	5	1	0	1	5	19	7	5	8	5	4
osa-miR1869*	GUUCCCAUGCCUAAUGCUCUUAGG	0	1	1	1	0	0	0	1	1	0	0	0	0	0	0	1	0	0	0	0	1	0	0	0	0	0	0	0	0	0
osa-miR1870-3p	UUUAGGGCUAAUUCAGCAUGAACA	5	17	21	24	34	15	12	9	10	24	45	26	8	9	8	8	15	19	25	26	15	2	23	18	9	20	29	35	29	35
osa-miR1870-5p	UGCUGAAUUAGACCUAGUGGGCAU	31	52	47	39	47	26	49	36	54	39	48	56	60	81	57	73	53	71	86	73	75	5	37	54	50	46	59	63	56	44
osa-miR1871	AUGGCUCUGAUAUCAUGUUGGUUU	255	319	530	698	739	333	248	233	300	607	756	629	368	584	440	886	470	520	457	761	369	175	387	798	718	631	667	900	828	760
osa-miR1871*	UCUAACAUGGUAUCGGAUCCAUAG	3	8	10	20	16	12	3	3	5	8	4	16	6	6	2	7	3	4	1	10	5	4	10	9	1	15	15	13	19	11
osa-miR1872	GAACUGUAAGUCUGUGACGGGUAA	0	1	0	0	1	0	0	0	0	0	0	0	0	0	0	0	0	1	0	0	0	0	0	0	0	0	0	0	0	0
osa-miR1872*	GCUUGUGGAGACUUAUGGUUGAA	0	0	0	0	0	0	0	0	0	0	0	0	0	0	1	0	0	0	0	0	0	0	0	0	0	0	0	0	0	0
osa-miR1873	UCAACAUGGUAUCAGAGCUGGAAG	23	48	159	66	72	19	75	41	83	74	64	65	34	75	25	76	42	29	74	168	69	12	58	63	35	65	59	69	57	48
osa-miR1873*	UCUAGCUCUGAUACCAUGUUGAGU	331	321	1243	584	628	359	982	525	682	621	442	491	135	229	214	163	142	129	552	1387	581	355	393	273	132	668	549	455	555	600
osa-miR1874-3p	UAUGGAUGGAGGUGUAACCCGAUG	16890	28336	21722	9885	8759	4805	9853	14750	16833	7974	7774	11203	20438	25826	12725	17054	6219	12030	30654	28554	19995	1247	4356	7864	23839	29392	22928	21792	14975	13697
osa-miR1874-5p	UAGGGCUACUACACCAUCCAUAAG	863	1630	807	564	579	237	78	302	364	207	257	297	921	399	223	548	145	213	890	763	548	120	157	206	1603	1148	765	861	882	690
osa-miR1875	ACAAUGGAGUGAAGUGCAACAGAA	6	8	4	11	9	7	0	6	4	12	18	19	4	1	6	13	3	6	12	7	13	0	16	21	12	3	8	7	10	9
osa-miR1875*	UCAUUGCACUUUGCUCCAUUGUGG	0	2	0	1	1	1	1	1	0	3	1	2	1	1	0	0	0	0	0	0	2	0	3	1	1	0	0	0	0	0
osa-miR1876	AUAAGUGGGUUUGUGGGCUGGCCC	3663	3761	4279	4930	5545	2948	2098	2537	3226	3259	5085	4351	2854	5825	6181	3709	3298	2961	3542	6066	3383	829	1970	2963	3452	3038	3977	5212	3908	3872
osa-miR1876*	GCUGGCUUUUGAACCCAUUUAUGG	67	102	73	141	167	46	20	48	50	105	127	75	82	66	50	75	132	140	82	86	60	108	107	172	86	46	47	54	97	71
osa-miR1877	AGAUGACAUGUGAAUGAUGAGGGG	930	1023	1259	3532	3608	1633	419	584	575	2083	2883	2717	2442	3138	1467	6299	3124	3141	1598	1939	1364	2253	1577	3266	2686	2639	3102	4989	3952	2443
osa-miR1877*	UCUCAUUGCUUGCAUGUCAUCCAA	42	65	42	113	127	64	18	30	18	53	103	58	47	57	56	97	47	45	48	62	64	13	31	68	81	77	81	104	63	68
osa-miR1878	ACUUAAUCUGGACACUAUAAAAGA	166	232	258	230	289	111	155	221	229	222	217	220	173	216	158	206	151	287	329	408	240	153	178	204	162	193	236	362	350	303
osa-miR1878*	AUUUGUAGUGUUCAGAUUGAGUUU	67	113	189	134	174	56	102	82	158	143	147	112	69	129	97	120	61	136	126	188	103	38	90	123	69	99	141	218	177	131
osa-miR1879	GUGUUUGGUUUAGGGAUGAGGUGG	29	19	32	47	47	23	18	14	24	31	46	40	18	36	27	70	23	24	36	81	30	23	23	24	16	34	24	34	30	34
osa-miR1879*	ACCUCGUCCCCAAACCAAACACAU	1	2	4	5	2	2	7	3	4	3	2	4	3	4	7	8	2	9	5	6	4	1	4	2	2	1	5	1	2	2
osa-miR1880	UUCCAAGCGGGCCACUUAAGCAUU	28	36	44	44	62	13	2	20	22	33	32	36	28	28	13	56	20	41	26	77	41	11	36	59	27	17	27	38	38	31
osa-miR1880*	CGCUUAAGUGGUCCGCCUGGAUAA	1	4	5	3	6	1	2	2	2	0	1	0	0	1	1	0	4	4	0	6	10	0	1	7	0	1	1	0	0	0
osa-miR1881	AAUGUUAUUGUAGCGUGGUGGUGU	14	22	16	11	5	5	6	20	21	11	5	14	36	16	16	57	5	22	21	8	11	3	2	8	11	9	9	10	12	9
osa-miR1881*	ACCACUACGCUACAAUAACGUUGA	0	0	0	0	0	0	2	0	0	0	0	0	1	0	0	0	0	0	0	0	0	0	2	2	0	1	0	0	0	0
osa-miR1882a*	GAAAUGAUCUUGGAUGCAAUCUAG	0	0	0	0	0	0	0	0	0	0	0	0	0	0	0	0	0	0	0	0	0	0	0	0	0	0	0	0	1	0
osa-miR1882abcdefgh	AGAUUGCUUUCAAGGUCAUUUCUU	0	0	0	0	0	0	0	0	0	0	0	0	0	0	0	0	0	0	0	0	1	0	0	0	24	48	37	68	70	52
osa-miR1882bcdgh*	GAAAUGAUCUUGGACGCAAUCUAG	0	1	1	0	1	0	0	0	0	0	0	0	3	5	1	10	8	6	0	3	1	0	0	0	0	1	0	0	0	0
osa-miR1882e-3p	GAAAUGAUCUUGGACGUAAUCUAG	0	0	1	0	2	0	0	0	0	0	0	1	0	0	0	0	2	1	0	0	0	0	2	0	775	1109	1099	1738	1885	1571
osa-miR1883a*	CCAUUCUCGAUCCGUCACAGGUGA	21	28	68	36	57	7	53	32	33	33	32	37	17	14	11	34	12	7	47	74	40	13	17	30	4	26	23	21	24	37
osa-miR1883ab	ACCUGUGACGGGCCGAGAAUGGAA	349	288	825	584	816	273	533	378	425	437	599	664	114	261	292	229	187	143	544	1594	345	131	427	385	134	343	232	337	220	265
osa-miR1883b*	CUACUUCCUGCCCAUCACAGGUGA	0	0	0	0	0	0	0	0	0	0	0	0	0	0	0	0	0	0	0	1	0	0	0	0	0	0	0	0	0	0
osa-miR2055	UUUCCUUGGGAAGGUGGUUUC	79	64	103	230	272	91	38	94	97	186	348	271	160	293	161	569	63	51	49	110	138	21	107	451	163	190	177	197	54	85
osa-miR2090	AACUCUGAUUCUAGAAUUUUUG	0	0	0	0	0	0	0	0	0	1	1	4	0	0	0	0	0	0	0	0	0	0	0	0	30	104	94	198	220	167
osa-miR2090*	AAAAUUCCAGAAUCGGAUCCUU	0	0	0	0	0	0	0	0	0	0	0	0	0	0	0	0	0	0	0	0	0	0	0	0	3	4	4	6	2	1
osa-miR2091-3p	CAUACAUUGCCUCCUAGGCUUG	1	1	0	0	0	0	0	0	1	0	0	0	1	2	0	0	0	2	0	0	0	0	0	0	0	0	0	0	0	0
osa-miR2091-5p	UCAACCGAGCCGAGGAGGAGG	10	0	2	2	2	1	3	11	6	4	2	2	0	0	2	1	0	0	5	7	12	0	0	2	0	1	1	0	2	1
osa-miR2092-3p	ACCAGCAUUCCAUUGGCAGAGG	15	21	23	9	10	1	14	28	22	18	11	15	10	10	2	9	4	3	46	54	34	1	11	33	4	7	6	6	4	6
osa-miR2092-5p	CAACUGAAGUCGGUGUUUACU	3	1	3	1	1	1	1	3	2	0	2	2	0	0	1	0	0	0	0	0	0	0	0	1	0	4	1	0	0	1
osa-miR2093-3p	ACAUCUUCCAAUUAAUGCAU	0	0	0	1	0	0	0	0	0	0	0	2	0	0	0	0	0	0	0	0	2	0	0	0	0	0	0	0	0	0
osa-miR2093-5p	GUGCAUUAAUUGGAAGAACA	0	1	1	0	0	0	0	0	0	1	0	0	0	0	0	0	0	0	1	0	1	0	1	0	0	1	0	0	0	0
osa-miR2094-3p	CAGAGCUGUGGCAUCCACGUCG	8	14	8	9	9	3	1	9	17	12	12	12	18	19	7	50	23	17	8	8	9	2	6	16	10	13	6	2	5	1
osa-miR2094-5p	UGGCUGCUAGGCUCCUGGGUG	0	0	0	2	0	0	0	1	0	0	1	0	0	1	0	4	0	0	0	0	0	0	0	0	0	0	0	0	0	0
osa-miR2095-3p	CUUCCAUUUAUGAUAAGUAU	0	2	0	2	3	1	0	2	1	0	1	4	1	2	0	0	0	1	0	0	0	0	0	1	0	2	1	2	0	2
osa-miR2095-5p	CUGAUAAUUUUACGAUGAAUAG	2	0	1	2	6	0	0	0	0	0	4	0	0	1	1	1	1	2	2	5	5	4	9	8	4	4	7	2	4	8
osa-miR2096-3p	CCUGAGGGGAAAUCGGCGGGA	0	0	0	1	0	0	0	0	0	0	0	0	0	0	0	0	0	0	0	0	0	0	0	0	0	0	0	0	0	0
osa-miR2096-5p	UGCCGAUUUCCCCCUCGGGCG	0	0	0	0	0	0	0	0	0	0	0	0	0	0	0	4	0	0	0	0	0	0	0	0	0	0	0	0	0	0
osa-miR2098-3p	CGGUUUGUCAAGCGGAGUGC	0	0	0	0	0	0	1	0	0	0	0	0	0	0	0	0	0	0	0	0	0	0	0	0	0	0	0	0	0	0
osa-miR2099-3p	ACAAAGCUGUAGCGUUAUUC	3	0	5	3	2	3	12	7	9	7	3	11	0	2	3	1	0	2	3	9	8	0	0	3	1	1	2	0	0	4
osa-miR2099-5p	UGAAUAUGUUUGUACAAGCUUU	0	0	0	0	0	0	0	0	0	0	0	0	0	0	0	0	0	0	0	0	0	0	0	1	0	0	0	0	0	0
osa-miR2100-5p	UUCUCUCAAGUUGCCAAACAAG	1	1	1	3	1	0	2	0	0	1	2	0	0	0	1	2	0	0	0	1	0	0	0	0	1	3	0	2	1	1
osa-miR2101-3p	AUUUAACUCAAGUGAGCAUUGU	2	2	1	4	2	4	0	3	1	4	2	5	4	1	1	6	0	2	1	8	5	0	0	1	1	5	2	5	1	3
osa-miR2102-3p	CAUGGUGCCGGUUCCGGUGGCG	2	5	0	0	0	0	2	3	2	0	3	1	1	0	1	3	0	0	0	0	2	0	0	1	0	0	0	1	0	0
osa-miR2102-5p	GGGCAAGCCGCCGCCGCCAC	2	1	0	0	0	0	2	3	2	0	1	1	0	0	0	0	0	0	0	3	5	0	0	0	0	1	0	0	0	0
osa-miR2103	UUUCCCUCUCCGUGCGCGCUCG	0	0	0	0	0	0	1	0	0	1	0	0	1	1	1	3	1	0	0	0	0	0	1	0	0	1	0	0	1	1
osa-miR2106	CCGAGGUUUUCUGGAUACAUU	21	5	18	29	44	31	0	0	0	1	1	0	19	15	19	59	26	35	6	32	23	20	10	32	13	17	20	34	20	24
osa-miR2106*	UGUUCCGAGAAUCUCGUACGCC	0	0	0	0	0	0	0	0	0	0	0	0	0	0	0	0	1	0	0	0	1	0	0	0	0	2	0	1	0	0
osa-miR2118a	UUCUCGAUGCCUCCCAUUCCUA	0	0	0	0	1	0	0	2	0	0	1	1	1	0	0	0	0	0	0	0	0	0	0	0	1	0	0	0	0	0
osa-miR2118bn	UUCCCGAUGCCUCCCAUUCCUA	3	7	10	14	9	5	2	7	10	12	15	7	10	3	4	14	2	2	10	4	4	0	1	19	3	18	7	8	5	1
osa-miR2118cq	UUCCCGAUGCCUCCUAUUCCUA	29	31	21	3	5	1	3	12	9	7	3	7	92	10	8	35	6	19	12	16	8	0	2	11	7	16	7	4	8	2
osa-miR2118cq*	GGAAUAGGAACAUGGAGGAAAG	0	0	1	0	0	0	0	1	0	0	0	0	0	0	1	0	0	0	0	1	0	0	0	0	2	1	0	0	0	0
osa-miR2118d	UUCCUGAUGCCUCCCAUGCCUA	6	10	2	1	3	0	0	3	1	2	3	1	19	9	8	21	4	2	5	3	4	0	1	3	3	2	6	1	0	2
osa-miR2118er	UUCCCAAUGCCUCCCAUGCCUA	32	35	17	7	12	5	1	5	12	3	15	4	168	48	47	99	15	16	9	17	31	0	8	21	14	20	16	12	8	6
osa-miR2118fjm	UUCCUGAUGCCUCCCAUUCCUA	0	0	0	0	0	0	0	0	0	0	0	0	0	0	1	0	0	0	0	0	0	0	0	0	0	0	0	0	0	0
osa-miR2118hk	UUCCUGAUGCCUCUCAUUCCUA	0	0	0	0	0	0	0	0	0	2	1	0	2	0	0	4	0	0	0	1	0	0	1	0	0	1	0	0	0	1
osa-miR2118l	UUCCUAAUGCUUCCCAUUCCUA	1	0	0	3	0	0	0	0	0	0	0	1	2	2	1	3	0	1	0	0	0	0	0	1	0	0	1	1	2	0
osa-miR2118o	CUCCUGAUGCCUCCCAAGCCUA	5	4	0	9	6	6	1	0	0	4	4	4	17	3	4	19	1	3	2	2	4	0	0	12	6	1	2	5	3	3
osa-miR2118o*	GGCAUGGGGACAUGAAGGAAUG	0	1	0	1	0	0	0	0	0	0	0	0	0	0	0	0	0	0	0	0	0	0	0	2	0	0	0	1	0	0
osa-miR2118p	UUCCCGAUGCCUCCCAUGCCUA	0	0	0	0	0	0	0	0	0	0	0	1	0	1	0	0	0	0	0	0	0	0	0	0	0	0	1	0	0	0
osa-miR2120	AAAGAUCUUUAGUCCCGGUUGUUC	1	1	0	0	0	0	0	0	0	0	2	0	2	2	3	3	0	0	0	0	0	0	1	0	2	0	1	2	1	1
osa-miR2120*	ACAACCGGGACUAAAGAUAUC	7	5	6	14	15	4	2	5	4	2	2	6	1	5	2	11	3	3	1	6	8	3	2	12	2	7	2	6	1	0
osa-miR2120b-3p	UUUAGUCGCGGUUGGUGUUA	2	2	1	4	1	3	4	0	4	0	2	1	1	1	3	5	1	1	0	1	0	0	1	3	0	4	3	1	0	2
osa-miR2120b-5p	ACACCAACCGCGACUAAAGA	4	3	10	15	11	5	9	10	6	12	8	11	9	6	3	7	1	0	2	7	5	0	5	25	3	5	5	4	0	1
osa-miR2121a*	UGCUAAUCUAUCGCUCCGUUUUCC	104	195	78	63	85	37	11	58	39	17	39	9	165	123	74	40	31	20	115	106	91	13	28	49	53	36	39	27	34	17
osa-miR2121ab	AAAACGGAGCGGUCCAUUAGCGCG	93	127	60	126	146	70	24	65	40	78	134	82	102	78	54	159	63	72	92	78	131	61	55	186	94	44	40	53	52	42
osa-miR2275ab	UUUGGUUUCCUCCAAUAUCUCA	0	0	0	0	0	0	0	0	0	0	0	0	0	0	0	0	0	0	0	0	0	0	0	0	0	0	0	1	0	0
osa-miR2275d	CUUGUUUUUCUCCAAUAUCUCA	0	0	0	2	0	3	0	2	2	4	1	2	3	0	4	1	1	0	1	6	4	0	1	2	1	0	0	5	1	1
osa-miR2863a	UUGUCCCAUUCUAGUUUAGCU	3	0	4	6	1	1	1	1	1	2	11	3	3	8	2	15	1	4	0	0	0	1	0	10	1	1	4	1	0	0
osa-miR2863a*	UUGAGCUAGAAUGGGUCAAUG	0	0	0	0	0	0	0	0	1	0	0	1	1	0	0	0	0	0	0	0	0	0	0	1	0	0	0	0	0	0
osa-miR2863b	UUCGUUUAUUUGGACUAGAGU	31	35	48	55	59	28	40	42	32	35	62	48	27	22	17	25	9	3	19	34	29	7	15	48	14	16	25	15	7	5
osa-miR2863b*	ACUAGUUCAACUAAAUGAACU	0	2	4	3	5	0	2	2	4	4	0	2	0	0	0	1	0	0	0	3	0	0	3	1	0	0	0	1	0	0
osa-miR2863c	UUAGUAGGACUAGAAUGGGCCAAA	31	48	66	51	51	22	31	28	38	55	51	44	49	47	38	40	29	22	65	65	25	21	21	40	23	37	39	48	67	71
osa-miR2863c*	UGACCCACUUUAGUUCAACUAAAA	5	9	3	8	4	2	0	2	3	4	4	2	1	3	3	3	1	2	0	3	1	0	1	2	2	3	0	1	4	2
osa-miR2864.1	UUUUGCUGCCCUUGUUUUGCA	0	0	1	7	1	2	0	1	1	2	6	4	1	2	2	7	0	0	2	0	0	0	1	2	2	0	1	0	1	2
osa-miR2864.1*	CAAAACAAGGACAACAAGAG	0	0	1	3	1	2	0	0	0	0	1	2	0	0	0	0	0	0	0	0	0	0	0	1	0	0	0	0	0	0
osa-miR2864.2	UUGUUUUGCAUUGUAUAGGUA	0	0	0	3	6	0	0	1	0	0	3	2	0	1	0	3	0	1	0	1	1	0	1	4	0	0	1	1	1	0
osa-miR2865	CUCAGCAGUCGACUGUACCGUG	0	0	0	0	0	0	0	0	0	0	0	0	1	1	0	0	0	0	0	0	0	0	0	0	0	0	0	0	0	0
osa-miR2865*	CGGUGCAGUGACUGCAGAGGA	0	0	0	0	0	0	0	0	0	0	0	0	0	0	0	0	0	0	0	0	0	0	0	1	1	0	0	0	0	0
osa-miR2866	UCUAGUUUGUGUUCAGCAUC	3	2	3	1	3	1	2	0	1	3	3	3	0	0	0	0	1	2	0	3	1	0	2	4	0	3	2	0	1	0
osa-miR2866*	UGCUGAGCACAAACUAGAGA	6	12	2	29	30	4	11	7	12	12	32	19	7	9	11	19	5	5	4	8	12	0	12	42	6	16	8	7	4	4
osa-miR2867-3p	CCAGGACGUGUGGGAUGGCA	3	3	1	12	6	3	4	2	1	1	9	4	6	2	8	10	1	0	1	2	5	0	6	4	0	6	5	2	1	3
osa-miR2867-5p	UGUGCCAUCCCACACAUCCCGA	0	1	0	3	0	0	2	3	0	0	1	0	2	2	0	2	2	2	0	0	1	0	0	4	1	1	0	0	0	2
osa-miR2869	UCCCGACAUUAAAUUCUGGGC	0	0	0	0	0	0	0	0	0	0	0	1	0	0	0	0	0	0	0	0	0	0	0	0	0	0	0	0	0	0
osa-miR2870	UAAUCAGUUUGGGGAGACAAA	0	3	7	4	7	4	1	0	0	1	2	6	0	5	1	4	1	0	0	1	1	0	1	7	2	3	3	6	1	1
osa-miR2870*	UGUCUCUCCAAACUAAUUAGU	2	3	0	9	1	3	0	0	0	3	5	6	0	1	0	8	0	1	0	1	2	1	1	6	0	2	0	4	1	0
osa-miR2871a-5p	GACCGUAGAAACUAGCAUAGAAAA	1	2	3	5	3	2	2	1	2	2	3	2	2	2	4	0	2	0	5	11	2	0	11	4	3	3	3	4	6	3
osa-miR2871ab-3p	UAUUUUAGUUUCUAUGGUCAC	129	121	134	260	236	107	132	101	91	141	230	142	76	125	66	157	28	19	54	102	187	31	68	386	42	119	195	122	61	49
osa-miR2871b-5p	CAUGGUGACCGUAGAAACUAACAU	2	2	9	18	26	7	1	2	1	18	22	21	4	5	4	6	4	7	3	11	6	2	15	27	3	6	3	17	9	6
osa-miR2872	UGGGGUUCUACAAACCGAACU	1	0	4	1	5	0	5	1	0	1	1	0	0	3	0	3	0	0	1	0	0	0	1	1	0	0	0	0	1	1
osa-miR2872*	UUCGGUUUGUAGAAUACCAUC	3	15	21	18	12	2	14	14	25	10	13	8	10	1	1	15	0	1	6	2	5	3	6	24	3	13	9	2	3	8
osa-miR2873a	AAGUUUGGACUUAAAUUUGGUAAC	2	1	4	3	1	0	0	0	0	0	0	2	0	0	0	0	0	0	1	1	0	0	0	1	0	2	2	1	2	1
osa-miR2873a*	UACCAAAUUUCAAGUUCAAACUCAA	0	0	3	3	3	2	0	1	1	1	0	0	0	0	0	0	0	0	0	2	0	0	2	2	0	0	0	1	0	0
osa-miR2873b	UUGGACUUGAGAUUUGGUAUG	2	1	3	2	5	0	3	2	3	2	5	3	1	7	1	1	0	0	0	2	1	0	2	7	1	0	1	2	0	0
osa-miR2873b*	CACCAAAUAUCAAGUUCAAAC	0	0	0	0	0	0	0	0	0	0	0	0	0	0	0	0	0	1	0	0	0	0	0	0	0	0	0	0	0	0
osa-miR2873c	CAAAUGAAGUUGAGUUUGGAC	1	1	1	1	0	0	6	1	0	1	3	5	0	1	1	0	0	0	2	5	3	0	2	2	1	3	4	2	4	4
osa-miR2874	AUGUGAACAGUGUCAAACAGUGUC	21	24	8	32	46	30	27	17	14	28	26	13	15	21	10	3	14	13	28	57	29	22	17	25	6	11	7	15	7	17
osa-miR2874*	CACUGUUUGGAACUGUUCACAUGU	0	0	0	0	0	0	0	0	0	0	0	0	17	35	32	15	7	6	0	0	0	0	0	0	7	17	14	14	15	6
osa-miR2875	AUUUACAGUCAUAUACAGUUUAUA	0	0	0	0	0	0	0	0	0	0	0	0	0	0	0	0	0	0	0	0	0	1	0	0	0	0	0	0	0	0
osa-miR2875*	UGAACUGUAGAUGACUGUAAAUA	0	0	0	2	0	1	0	0	0	0	0	0	0	0	0	0	0	0	0	0	0	0	0	0	0	0	0	0	0	0
osa-miR2876-3p	UUCCUAUAUGAACACUGUUGC	53	29	95	83	75	48	77	40	31	55	145	100	54	93	75	46	23	19	31	65	47	25	26	99	14	78	73	80	38	30
osa-miR2876-5p	AAUUGCUGGCAGCACUGUUUA	1	0	8	9	17	2	2	4	1	5	13	14	6	6	5	26	2	2	0	7	9	1	5	25	0	12	9	3	0	2
osa-miR2877	UUGCAUCCUCUGCACUUUGGGCCU	36	34	104	124	177	32	37	45	62	111	132	117	47	84	68	97	82	58	75	185	95	5	113	129	28	46	82	120	70	69
osa-miR2878-3p	CAGGAUUUUAUACAUGUAAAGAAU	1	1	7	3	6	4	1	5	2	5	4	5	2	2	2	2	3	0	5	11	4	2	7	9	0	4	6	3	5	9
osa-miR2878-5p	UACAUGUAUAAAAUUCUGAGGAUG	80	101	147	119	164	79	48	75	63	68	83	124	49	93	100	47	63	66	127	182	85	76	79	142	75	125	114	203	133	142
osa-miR2879	GCCAGAUGUGUUAAAAUAAUGACC	19	22	19	36	67	32	1	8	11	30	52	51	11	25	27	9	28	19	33	36	17	5	40	27	10	15	27	35	40	21
osa-miR2879*	UCAUUAUUCUAACAUAUCCGGAUC	1	1	4	4	2	2	0	0	0	0	0	1	1	0	0	0	1	0	0	4	1	1	2	5	0	0	1	0	2	3
osa-miR2880	ACGGUAUCCCGUUCGGACAGGAUG	5	6	2	8	9	3	4	3	4	10	4	6	3	4	7	6	3	6	5	1	4	2	4	6	4	5	4	2	4	7
osa-miR2880*	UCCCGUCUGAACGGGAAACCGUCC	0	6	3	0	0	0	3	1	3	0	0	1	0	0	0	2	1	0	3	4	5	0	0	2	0	0	0	1	2	1
osa-miR2905	UACAUGUCAGUGACAAAGGCA	12	18	15	22	21	7	17	19	9	22	21	24	11	22	14	9	7	4	8	17	17	6	6	30	1	4	8	4	3	5
osa-miR2905*	CCUUUGUCACUGACAUGUGGG	3	1	0	1	1	0	1	0	0	0	4	0	1	0	0	1	0	0	0	0	0	0	0	1	0	0	1	1	0	0
osa-miR2907a*	CUCUCCGCCCACUUGGCCACCAC	0	0	0	0	0	0	0	0	0	0	0	0	0	1	0	0	0	0	0	0	0	0	0	0	0	0	0	0	0	0
osa-miR2907abcd	GGCAGCCGAGCGAGGGCCUCGG	0	0	0	0	0	0	0	0	0	0	0	0	0	0	0	0	0	0	0	0	0	0	0	0	0	1	0	0	0	0
osa-miR2932	AGUAUGCCCACUACCUAUC	0	0	0	0	0	0	0	1	0	0	0	0	0	0	1	0	0	0	0	0	0	0	0	0	0	0	0	0	0	0
osa-miR319a.2_b	UUGGACUGAAGGGUGCUCCC	1182	888	2115	2033	2376	774	1185	843	1011	1101	2318	1408	950	1383	1207	1270	276	202	389	969	1132	61	821	3341	407	1507	1803	1111	467	583
osa-miR319a.2*	GAGCUCUCUUCAGUCCACUC	1	0	3	1	2	0	0	1	0	1	1	0	1	0	2	3	0	0	0	1	0	0	0	2	0	1	2	0	0	0
osa-miR319a-3p	ACUGGAUGACGCGGGAGCUAA	9	5	18	15	12	4	9	12	19	4	16	6	17	26	18	9	4	1	6	9	6	1	5	10	7	20	20	11	5	2
osa-miR319a-5p	AGCUGCCGAAUCAUCCAUUCA	0	0	2	1	1	0	0	3	1	0	2	4	2	4	3	3	0	1	2	1	1	0	0	0	5	2	2	3	1	0
osa-miR319b*	GAGCGUCCUUCAGUCCACUC	11	16	40	55	70	31	26	22	23	30	56	44	20	24	24	46	9	6	14	18	23	1	29	117	6	34	22	17	6	11
osa-miR390-3p	CGCUAUCUAUCCUGAGCUCC	140	148	179	330	448	174	108	140	101	71	307	134	109	128	147	583	60	31	58	77	140	13	127	246	92	295	195	177	66	96
osa-miR390-5p	AAGCUCAGGAGGGAUAGCGCC	723	667	682	1139	1444	511	372	505	366	381	1394	786	610	974	1011	1204	250	114	252	512	845	42	405	1263	260	866	873	680	317	321
osa-miR393a*	UCAUGCGAUCCUUUUGGAGG	0	1	5	0	2	0	4	0	0	0	0	0	0	0	1	0	0	0	0	0	1	0	1	0	0	0	0	0	0	0
osa-miR393b-3p	UCAGUGCAAUCCCUUUGGAAU	0	2	1	2	1	2	1	0	1	3	6	4	2	0	1	2	0	1	0	0	3	0	0	2	0	4	0	0	0	0
osa-miR393b-5p	UCCAAAGGGAUCGCAUUGAUCU	42	50	59	42	26	20	73	39	59	50	110	67	104	100	62	125	8	12	16	30	49	2	23	74	59	84	60	38	11	18
osa-miR394	UUGGCAUUCUGUCCACCUCC	1121	1133	877	1440	1469	450	592	880	731	1088	2488	1427	5025	2643	1353	6112	522	330	262	337	883	120	628	4901	776	1431	1098	763	271	257
osa-miR394*	AGGUGGGCAUACUGCCAAUG	0	3	0	3	0	1	0	0	1	3	3	0	0	0	0	0	0	0	0	1	0	0	1	5	0	2	0	0	0	0
osa-miR395a	GUGAAGUGCUUGGGGGAACUC	0	0	0	0	1	1	0	0	0	0	3	1	0	2	0	1	0	1	0	0	0	0	1	1	0	0	2	0	1	0
osa-miR395a*	GUUCUCCUCAAUCCACUUCAGU	0	0	0	0	1	0	0	0	0	0	2	1	1	0	0	0	0	0	0	0	0	0	0	0	0	0	0	0	0	0
osa-miR395b*	GUUCCUUUCAAGCACUUUACGA	0	0	1	1	0	0	4	3	6	0	3	3	1	0	0	0	0	0	1	0	2	0	0	0	0	0	0	0	1	0
osa-miR395bdeghijklmnpqrsy	GUGAAGUGUUUGGGGGAACUC	3	6	2	7	2	0	5	2	4	4	2	3	6	9	12	6	2	0	3	5	2	0	5	7	3	10	5	0	0	0
osa-miR395c	GUGAAGUGUUUGGAGGAACUC	0	1	0	0	0	1	1	0	0	0	0	0	0	0	0	0	0	0	0	0	0	0	0	0	0	0	0	0	0	0
osa-miR395dps*	GUUCCCUUCAAGCACUUCACGU	0	1	0	0	0	2	1	1	2	0	1	3	41	17	37	8	0	0	2	2	4	0	0	0	0	3	0	0	0	0
osa-miR395er*	GUUCCCUUCAACCACUUCACGU	0	0	0	0	0	0	0	0	0	0	0	0	0	0	1	0	0	0	0	0	0	0	0	0	0	0	0	0	0	0
osa-miR395f*	GUUCCCUUCAAUCACUUCACAU	0	0	0	0	0	0	0	0	0	0	0	0	0	0	0	0	0	0	0	0	0	0	0	0	0	0	0	0	1	0
osa-miR395g*	GUUCCCUUCGAACACUUCACGU	0	0	0	0	0	0	0	0	0	0	0	0	2	0	0	0	0	0	0	0	0	0	0	0	0	0	0	0	0	0
osa-miR395h*	GUUUCCUCAACACACUUCACAU	0	0	0	0	0	0	1	1	2	0	0	0	1	0	2	0	0	0	0	0	0	0	0	0	0	0	0	0	0	0
osa-miR395i*	GUUCUCUUCAAGCACUUCACGU	0	0	0	0	0	0	0	1	1	0	2	1	3	1	1	0	0	0	0	0	0	0	0	0	0	0	0	0	0	0
osa-miR395jy*	GUUCCUUGCAAGCACUUCACAU	5	2	2	1	1	0	3	3	9	4	4	1	9	6	13	0	0	0	1	0	0	0	0	0	0	0	0	1	0	0
osa-miR395k*	GUUUCCUUCAAGCACUUCACGU	0	0	0	0	4	0	6	0	10	0	0	3	5	1	1	0	0	0	1	0	0	0	0	3	0	0	0	0	0	0
osa-miR395l*	GUUCCUUCCAAGCACUUCACAC	3	4	0	2	4	0	8	3	9	3	10	6	1	5	6	4	0	0	0	1	0	0	0	1	0	1	1	0	0	0
osa-miR395m*	GUUCUCCUCAAAUCACUUCAGUA	6	2	0	1	1	0	3	8	5	1	0	4	2	8	0	2	0	1	3	2	11	0	0	3	0	9	0	0	0	0
osa-miR395n*	GUUCCCUUCAAGCACUUCACGA	0	0	0	1	0	0	0	0	0	0	0	2	2	4	0	6	0	0	0	2	0	0	0	0	0	0	1	1	0	0
osa-miR395q*	GUUCCCUUCAAGCACUUCACAU	0	0	0	0	0	0	0	3	2	1	0	0	2	1	4	4	0	0	0	0	0	0	0	0	0	2	0	0	0	0
osa-miR395w	GUGAAGUGUUUGGGGGAUUCUC	0	0	0	0	0	0	0	0	0	0	0	0	0	0	0	0	0	0	0	0	0	0	0	2	0	0	0	0	0	0
osa-miR395w*	GAGUUCUCUUUAAUCAUUUCACAU	0	0	0	0	0	0	0	0	0	0	0	0	0	0	0	0	0	0	0	0	0	0	0	0	0	0	0	1	0	0
osa-miR396ab-3p	GUUCAAUAAAGCUGUGGGAA	77	85	148	217	196	139	39	90	95	105	167	154	131	255	211	143	42	42	101	156	129	18	144	188	45	101	76	57	21	32
osa-miR396ab-5p	UUCCACAGCUUUCUUGAACUG	1239	955	2349	1556	1794	893	2865	1580	1299	1180	2940	2335	632	2280	3992	682	483	225	560	1469	1869	29	648	1655	311	1353	1824	822	481	608
osa-miR396c-3p	GGUCAAGAAAGCUGUGGGAAG	0	0	1	1	0	0	0	1	1	0	1	0	2	5	3	2	0	1	0	0	2	0	0	3	0	2	2	0	0	1
osa-miR396c-5p	UUCCACAGCUUUCUUGAACUU	157	97	161	202	197	120	197	164	117	104	266	199	225	452	544	225	84	48	40	104	130	9	64	242	133	304	251	193	71	80
osa-miR396dgh	UCCACAGGCUUUCUUGAACGG	4	2	3	6	5	0	1	2	8	2	7	5	4	2	1	0	3	1	0	2	2	0	5	14	3	1	3	1	3	2
osa-miR396e-3p	AUGGUUCAAGAAAGCCCAUGGAAA	2	1	1	6	4	3	1	0	0	1	3	0	1	1	1	1	0	4	4	0	3	1	6	3	0	0	2	1	1	3
osa-miR396e-5p	UCCACAGGCUUUCUUGAACUG	6789	7161	9127	15409	19014	5680	4150	5923	4605	10577	24299	19633	4865	10654	12749	6065	2516	1575	3054	7721	9516	308	5746	26022	4543	7143	12138	6275	3036	4299
osa-miR396f-3p	AUAGUUCAAGAAAGUCCUUGGAAA	0	0	0	0	2	1	0	0	0	2	2	1	0	0	0	0	0	0	0	0	4	0	4	2	0	0	0	0	0	0
osa-miR396f-5p	UCUCCACAGGCUUUCUUGAACU	1	7	2	7	10	6	1	0	0	4	10	7	0	4	6	4	1	1	0	6	3	1	3	4	0	2	5	2	1	0
osa-miR396h*	GGGGAGGAGGUGGUGGUGG	0	0	0	0	0	0	0	0	0	0	0	0	0	1	0	0	0	0	0	0	0	0	0	0	0	0	0	0	0	0
osa-miR3979-3p	CUUCGGGGGAGGAGAGAAGC	682	1593	213	236	360	111	55	317	114	66	175	79	381	119	131	83	10	6	11	54	77	3	16	92	181	893	226	85	36	45
osa-miR3979-5p	UCUCUCUCUCCCUUGAAGGC	182	424	54	93	90	18	12	36	26	32	46	27	149	44	41	34	1	5	10	16	9	0	2	18	51	214	51	28	16	16
osa-miR397a	UCAUUGAGUGCAGCGUUGAUG	5	8	2	21	14	9	6	1	0	16	28	13	6	7	8	15	6	0	3	3	8	0	6	17	2	8	14	25	6	1
osa-miR397a*	UCAGCGCUUCACUCAAUCAUG	0	3	0	7	4	2	2	1	1	4	2	3	1	3	3	2	3	2	2	2	0	0	1	5	0	5	3	2	7	1
osa-miR3980ab-3p	CUGGCCGAGGCCGUCGAUUCU	0	0	1	0	0	0	124	93	104	66	104	93	278	327	209	235	39	18	0	0	0	0	1	0	0	0	0	0	0	0
osa-miR3980ab-5p	AAUCGACGGCCUCAGUCAGGG	0	0	0	0	0	0	23	33	22	29	80	47	108	49	33	210	14	13	0	0	0	0	0	0	0	0	0	0	0	0
osa-miR3981-3p	AGUAUUAGGAUACGUCUCAUC	2	0	2	4	4	3	1	2	2	0	1	0	0	0	0	4	2	0	0	1	0	0	2	1	2	5	5	10	0	4
osa-miR3981-5p	UGGGACGUAUCCUAUUACUAU	0	0	0	1	0	0	0	0	0	0	0	1	0	0	0	0	0	0	0	0	1	0	0	0	0	1	0	0	1	0
osa-miR3982-3p	AGUUGCCUACAUGGAGCGCCA	54	36	69	116	80	34	80	61	60	74	159	69	58	21	17	71	5	11	17	18	56	1	39	152	19	87	60	36	12	23
osa-miR3982-5p	GCGCUCCACGUAGGCAACAAU	6	0	6	3	7	3	5	3	4	4	8	2	2	1	0	5	1	1	0	4	1	0	3	5	0	0	1	1	1	1
osa-miR398a	UGUGUUCUCAGGUCACCCCUU	1	1	0	0	0	0	0	0	0	0	2	0	3	0	1	12	0	3	0	0	0	0	0	0	1	0	0	5	1	2
osa-miR398a*	GGAGUGGUACUGAGAACACAGG	5	11	1	1	0	0	2	3	2	6	12	9	1	6	4	2	1	6	4	7	6	1	0	0	2	6	2	50	21	9
osa-miR398b	UGUGUUCUCAGGUCGCCCCUG	3	0	4	0	0	0	2	0	4	0	4	1	5	12	3	5	0	0	0	1	2	0	2	0	0	2	0	0	0	0
osa-miR398b*	GGGGCGAGCUGGGAACACACG	29	8	43	56	61	12	15	10	18	16	47	31	5	24	14	9	5	0	14	35	25	1	36	19	0	40	27	7	7	4
osa-miR399abc	UGCCAAAGGAGAAUUGCCCUG	0	0	1	4	6	3	5	0	1	5	1	0	1	3	2	3	1	0	3	7	2	1	9	1	8	66	20	22	5	12
osa-miR399b*	GUGCGAUUCUCCUCUGGCAUG	0	0	2	0	0	2	0	0	0	0	0	0	0	0	0	0	0	0	0	0	2	0	0	0	0	0	0	1	0	0
osa-miR399c*	GGGCGGUUUCUCCUUUGGCACG	1	0	0	1	3	0	1	0	2	0	0	0	0	0	0	2	0	0	2	2	0	0	1	0	3	14	11	13	6	6
osa-miR399d	UGCCAAAGGAGAGUUGCCCUG	2	9	6	19	25	5	11	3	5	9	19	21	7	12	11	29	4	6	0	12	13	0	14	34	20	92	75	15	12	7
osa-miR399d*	GGCAGCUCUCCUCUGGCAGGU	1	2	1	2	2	1	4	1	8	1	0	1	0	0	0	3	0	2	0	0	0	1	0	1	2	11	8	2	3	4
osa-miR399e*	GGGUGAGUCUUCCUUGGCAGU	0	1	0	0	0	0	0	0	0	0	0	0	0	0	0	0	0	0	0	0	0	0	0	0	0	0	0	0	0	0
osa-miR399efg	UGCCAAAGGAGAUUUGCCCAG	0	0	0	0	2	0	0	0	0	0	1	0	0	0	0	0	0	0	0	0	0	0	2	0	0	0	0	0	0	0
osa-miR399h	UGCCAAAGGAGACUUGCCCAG	0	0	0	0	0	0	0	0	0	0	0	0	0	0	0	0	0	0	0	0	0	0	1	0	0	1	0	3	0	0
osa-miR399h*	GGGCAGGUCUCCCUUGGCAGU	0	0	0	0	0	0	0	0	0	0	0	0	0	0	0	0	0	0	0	0	0	0	0	0	0	4	1	1	0	1
osa-miR399i	UGCCAAAGGAGAGCUGCCCUG	0	0	0	0	0	0	0	0	0	0	0	0	1	1	0	0	0	0	2	0	0	0	0	0	0	0	6	2	0	1
osa-miR399i*	GUGCAGUUCUCCUCUGGCAUG	0	1	0	0	0	2	0	0	0	0	0	0	0	0	0	0	0	0	0	0	0	0	0	0	0	2	3	0	0	0
osa-miR399j	UGCCAAAGGAGAGUUGCCCUA	0	2	0	4	1	1	1	0	0	0	2	5	2	1	1	6	0	0	0	1	5	1	0	5	6	11	6	3	2	1
osa-miR399j*	GGGCUCCUCUCUCUUGGCAGG	0	2	1	3	2	1	0	0	1	0	0	1	1	0	1	0	0	0	5	0	2	0	2	0	1	3	1	2	1	0
osa-miR399k	UGCCAAAGGAAAUUUGCCCCG	0	1	0	3	1	3	1	1	0	0	1	1	0	0	1	0	0	0	2	1	4	0	0	1	0	14	7	4	2	0
osa-miR399k*	GGGCAAGUUGUCCUUUGGCAGA	1	0	1	0	0	3	0	0	2	0	0	0	0	0	0	0	0	0	0	3	4	0	0	0	5	6	1	2	0	1
osa-miR408-3p	CUGCACUGCCUCUUCCCUGGC	314	299	747	546	779	271	192	185	303	213	892	393	1104	1610	1133	575	282	53	139	309	438	28	339	606	56	890	595	682	222	157
osa-miR408-5p	CAGGGAUGAGGCAGAGCAUGG	109	58	158	219	294	58	21	66	78	86	223	105	69	82	85	324	41	23	79	156	245	21	119	150	20	233	143	101	45	31
osa-miR414	UCAUCCUCAUCAUCAUCGUCC	0	0	0	0	0	0	0	1	0	0	0	0	0	0	0	0	0	0	0	0	0	0	0	0	0	0	0	0	0	0
osa-miR417*	GUACAAAUUUGAAUUCUU	0	0	0	0	0	0	1	0	0	0	0	0	0	0	0	1	0	0	0	0	0	0	0	0	0	0	0	0	0	0
osa-miR418	UAAUGUGAUGAUGAAAUGACG	0	0	0	1	0	0	0	0	0	0	0	0	0	0	0	0	0	0	0	0	0	0	0	0	0	0	0	0	0	0
osa-miR419	UGAUGAAUGCUGACGAUGUUG	0	0	0	0	0	0	3	0	1	0	0	1	0	0	0	0	0	0	0	0	1	0	0	0	0	0	0	0	0	0
osa-miR435	UUAUCCGGUAUUGGAGUUGA	23	27	31	49	35	17	46	27	29	22	32	32	36	34	24	41	8	2	10	14	23	1	11	51	5	48	24	17	4	8
osa-miR437	AAAGUUAGAGAAGUUUGACUU	0	0	0	0	0	0	0	0	0	0	0	0	0	0	0	0	0	0	0	0	2	0	0	0	0	0	0	0	0	0
osa-miR437*	GUCAAAAUUCUUUUACUUUGA	0	0	1	0	0	0	0	1	0	0	0	0	0	0	0	0	0	0	0	0	0	0	0	0	0	0	1	0	0	0
osa-miR439abcdefghi	UGUCGAACCGCGGUUGUUCGA	0	0	1	2	1	1	1	2	1	1	0	0	1	1	1	10	0	0	0	1	0	0	1	1	1	0	0	0	0	0
osa-miR439b*	GAAUUGUGGUUGUUCGAUAGG	5	0	5	3	0	2	2	2	1	1	3	3	3	2	3	1	0	0	1	2	0	1	0	1	0	0	0	1	0	0
osa-miR440	AGUGUCUCCUGAUGAUCGGGACAA	1	2	2	0	3	0	0	2	0	1	0	0	0	1	0	1	1	1	0	0	2	1	2	0	0	0	0	3	1	0
osa-miR440*	GUCCUGAUCACUAGGAGACUCUGA	16	23	27	2	15	9	8	26	14	8	15	6	3	2	8	0	3	4	6	56	13	2	3	3	2	14	6	2	6	5
osa-miR443*	UAGAUUUAUUGUACUGGGAUAU	0	0	0	0	0	0	0	0	1	0	0	0	0	0	0	0	0	0	0	0	0	0	0	0	0	0	0	0	0	0
osa-miR444a.1_d.1	UUGCUGCCUCAAGCUUGCUGC	24	37	24	39	33	22	14	25	23	19	55	42	58	43	24	96	9	8	7	9	18	2	6	65	22	66	34	23	13	11
osa-miR444a.1*	AGCAAGCUAGAGGUGGCAACU	0	0	0	0	0	0	0	0	0	0	0	0	0	0	0	0	0	0	0	0	0	0	0	0	0	0	1	5	0	1
osa-miR444a.2-5p	GCUAGAGGUGGCAACUGCAUA	0	0	0	2	0	0	0	0	0	0	0	0	0	0	0	0	0	0	0	0	0	0	0	0	3	30	31	23	7	19
osa-miR444b.1_c.1	UGUUGUCUCAAGCUUGCUGCC	1808	1849	2447	4976	5017	1735	1552	1647	1630	2472	6849	4946	3076	3442	2032	6440	889	418	876	1443	2289	309	1798	7824	1831	3716	3074	3244	999	1015
osa-miR444b.1*	UGACAAGCUUGUGGCAGCAAC	0	0	0	0	0	0	0	0	0	1	0	0	0	0	0	0	0	0	0	0	0	0	0	0	0	0	0	0	0	0
osa-miR444b.2_c.2	UGCAGUUGUUGUCUCAAGCUU	1058	1228	1433	2512	2459	606	750	1005	1178	1954	3885	3163	3527	2634	1223	9714	722	357	432	737	1089	79	893	4902	1346	2347	1692	1873	671	596
osa-miR444b.2*	GCUUGUGGCAGCAACUGCACA	7	15	16	45	36	14	22	18	11	14	42	15	8	0	16	6	2	5	4	8	20	1	7	11	4	31	22	17	6	5
osa-miR444c.1-5p	CGGCAAGCUAGAGACAGCAAC	1202	937	1203	990	981	436	884	887	653	610	1488	1248	991	1317	1028	827	131	95	376	700	1012	57	366	1319	812	1893	1093	404	167	186
osa-miR444c.2*	GCUAGAGACAGCAACUGCAUA	6	3	1	15	14	7	0	5	5	5	33	13	2	4	1	8	0	2	0	0	6	2	5	18	2	5	2	2	5	7
osa-miR444d.1*	ACCAAGCAUGAGGCAACAACU	48	58	27	43	34	19	12	41	29	28	47	42	56	72	44	23	2	2	15	14	48	3	14	58	33	65	36	6	1	1
osa-miR444a.2_d.2_e	UGCAGUUGCUGCCUCAAGCUU	142	191	175	890	813	289	126	146	138	632	1238	784	438	393	268	3050	254	121	42	96	169	31	272	1416	262	559	629	609	190	205
osa-miR444d.2*	GCAUGAGGCAACAACUGCAUU	3	4	1	7	9	6	1	2	1	6	8	2	2	0	0	15	1	2	0	0	2	0	4	25	0	5	1	3	3	0
osa-miR444d.3	UUGUGGCUUUCUUGCAAGUUG	200	238	230	898	712	325	171	179	195	602	1247	737	303	172	117	1858	126	148	116	175	357	68	337	1613	225	460	491	488	182	197
osa-miR444d.3*	ACUUGCAAGAAAGGCACAAAA	11	10	8	38	26	6	9	15	14	19	34	31	9	5	11	18	3	2	10	8	18	1	16	34	6	34	9	5	1	1
osa-miR444e*	GCUAGAGGCACCAACUGCAUA	0	0	0	0	0	0	0	0	0	0	0	0	1	0	0	0	0	0	0	0	0	0	0	0	0	0	0	0	0	0
osa-miR444f	UGCAGUUGUUGCCUCAAGCUU	61	97	124	1032	918	279	39	76	73	444	966	702	185	134	84	2241	220	75	47	71	146	19	301	1473	9	40	112	155	68	51
osa-miR444f*	GCAUGAGGUUACAACUGCAUU	0	0	0	5	3	5	0	0	0	4	3	6	1	0	0	3	0	0	0	0	2	0	2	5	0	0	1	0	0	0
osa-miR5072	CGAUUCCCCAGCGGAGUCGCCA	2	0	0	0	0	0	0	1	0	0	0	0	0	0	1	0	0	0	0	0	0	0	0	0	0	0	0	0	0	0
osa-miR5072*	GCAACUUUUUUGACAAGUCGAC	0	0	0	0	0	0	0	0	0	0	0	0	0	0	0	0	0	0	0	2	0	0	0	0	0	0	0	0	0	0
osa-miR5073	GUUUGGUGAAUCGGAAACUAUUU	2	3	2	0	0	0	2	2	1	0	1	0	5	4	3	2	0	1	0	5	0	0	0	0	2	3	0	0	1	0
osa-miR5073*	AUAGUUUUCGUUUUCCCCAAACCG	0	0	0	0	0	0	0	0	0	0	0	0	0	0	0	0	0	0	0	1	0	0	0	0	0	0	0	0	0	0
osa-miR5074	GAAGGCCACCGUCGGGAUCGC	0	0	1	0	0	0	0	0	0	0	0	1	0	0	0	0	1	0	0	0	3	0	0	1	0	0	0	1	0	0
osa-miR5074*	GAUCUCCGCCGCCGCUUCUUCCU	0	0	0	0	0	0	0	0	0	0	0	0	0	0	2	1	0	0	0	0	0	0	0	0	0	0	0	0	0	0
osa-miR5076	GAAAUGGGAGCAGAGCAGGUUU	0	0	0	1	0	1	1	0	0	0	0	0	0	0	0	0	0	0	0	0	0	0	0	0	0	0	0	0	0	1
osa-miR5077	GUUCGCGUCGGGUUCACCA	1468	217	512	377	589	523	800	618	379	447	1002	483	524	332	152	469	70	34	25	26	67	45	192	365	165	1162	237	117	93	67
osa-miR5078*	AUGCCACGGCUAAAUAGGGGG	0	0	0	0	0	0	0	0	0	0	0	0	0	1	0	0	0	1	0	0	0	0	0	0	0	0	0	0	0	0
osa-miR5079ab	UUUGGAUCUGUUAUUUUGGUAU	1	1	3	0	0	0	9	1	4	1	0	0	0	3	0	1	0	0	4	6	0	0	3	3	2	4	1	3	4	0
osa-miR5080	AAAAGGAUCAUACCGUGACAG	0	0	0	0	0	0	0	0	0	0	0	0	0	0	0	0	1	0	0	0	0	0	0	0	0	0	0	0	0	0
osa-miR5081*	UAUCAGUUUGUUGCAACAUUAGU	0	0	1	0	0	0	0	0	1	1	1	1	1	0	0	2	0	0	0	0	1	0	0	0	1	0	0	0	1	0
osa-miR5082	UGCGAUGAUGGCCGCGCGGGUUCA	3	1	5	19	4	16	1	15	10	5	20	3	6	8	3	30	13	12	5	4	3	3	2	7	6	6	15	21	12	4
osa-miR5083	AGACUACAAUUAUCUGAUCA	13	1	3	9	12	5	1	10	1	10	12	8	6	2	1	17	2	2	2	2	3	0	2	16	3	32	23	26	7	6
osa-miR5143a*	CCUCAUUGACCAAUAUACCACAAA	1	1	5	0	0	0	2	0	2	0	2	1	3	0	0	3	1	0	1	0	3	0	1	2	0	4	1	1	0	3
osa-miR5143ab	UGUGGUAUGUUGGCAAUGUAGGAA	12	19	24	26	16	7	6	6	14	9	7	18	34	61	27	34	9	25	25	47	11	0	4	14	20	14	22	32	26	18
osa-miR5144-3p	UCUCCUCAGCAGCACAAGAAG	15	23	31	11	14	2	23	45	28	7	24	2	11	3	7	9	4	0	6	28	45	1	4	18	2	42	13	1	1	8
osa-miR5144-5p	UUCUUGUGCUGCUGAAGAGAC	1043	1171	1394	2320	2335	795	1121	1211	1169	1481	2567	1844	2038	1666	1055	3370	409	312	579	1000	1408	130	1028	4767	901	1570	1639	1111	495	543
osa-miR5145	ACCUGUUUGGAUUCUUGAGGGCUA	1	9	5	5	14	3	6	3	11	11	13	7	5	5	6	10	5	5	3	4	2	2	3	1	7	6	3	8	7	4
osa-miR5145*	GUCCAUAGAACCAAACAGGGCC	0	0	0	0	0	0	0	0	0	0	0	0	0	0	0	0	0	0	0	0	0	0	0	0	0	0	0	0	2	0
osa-miR5146	UUUAACUAAUGAACCGGCACCUAU	1	0	1	0	2	0	2	2	1	1	1	1	2	0	0	0	2	0	0	1	2	0	1	0	1	0	1	1	0	1
osa-miR5147	ACAACUCUUGUGGAUGGAGGG	1	0	4	1	0	0	0	0	2	0	2	0	0	1	0	0	0	0	0	0	0	0	0	2	0	0	1	0	0	0
osa-miR5147*	CUCCAUCCACGAGAGUUGUAC	0	0	4	1	0	0	3	8	6	6	12	17	2	2	8	3	1	0	0	3	1	0	1	0	1	5	1	3	0	3
osa-miR5148abc	UGAGGGGUAGAAAUGUCAUAUCAU	1	1	6	1	0	0	2	0	0	0	0	0	2	1	0	7	3	2	1	0	0	0	1	1	1	0	0	0	0	0
osa-miR5148abc*	GAUAUGACGUUUGUACCCCUCACA	0	2	1	1	3	0	0	0	1	1	0	0	0	1	0	3	0	1	0	1	0	0	1	0	0	0	0	0	0	0
osa-miR5149	GAGGAGCUGUGACGAUUUGGGA	5	1	1	8	15	2	2	0	3	5	3	5	8	3	4	4	4	2	4	3	0	1	5	18	2	1	6	1	2	1
osa-miR5149*	CCAAAUCGCAACAACUCCUCCA	3	7	8	8	9	8	2	1	2	2	10	5	10	7	4	6	0	0	4	9	8	2	2	26	1	8	1	1	0	2
osa-miR5150-3p	AGAAGCUGCAGCUGUCAGAAGCUC	87	107	223	255	387	131	184	113	140	204	272	169	74	135	76	106	107	91	120	277	171	35	116	173	50	143	156	269	211	189
osa-miR5150-5p	AGCUUCUGACAGCUGCAGUUUCUC	161	249	387	441	551	182	149	192	194	432	418	391	174	341	265	270	309	451	304	554	296	72	393	561	139	189	323	490	437	438
osa-miR5151	UAAUGAUGUGGGUACGAAUGAA	0	0	1	3	0	1	0	0	0	0	1	0	1	4	0	4	0	0	2	0	0	0	0	0	0	3	1	0	1	0
osa-miR5151*	CAUUCGUACCUACAUCAUUAGU	0	0	1	0	3	0	1	0	0	0	0	0	0	1	0	1	0	0	0	0	0	0	0	0	0	0	0	0	0	0
osa-miR5152-3p	AGACCAUGCCUAUACCUACCA	4	2	1	4	1	0	1	1	2	6	7	3	2	0	0	9	3	4	3	0	0	0	3	10	0	1	0	1	0	1
osa-miR5152-5p	GUAGGGAUAGGCAUGAUCUCU	0	0	0	0	0	0	0	0	0	0	0	0	2	0	0	0	0	0	0	0	0	0	1	0	0	1	0	1	0	0
osa-miR5153	UGGAUUCCACUGACACGUAGACGU	1	3	9	1	3	2	7	7	6	4	2	2	2	2	1	3	3	2	6	11	1	2	5	5	0	5	1	1	3	6
osa-miR5153*	GUAUACGUGUUAGUUGGACUCACG	0	0	0	4	0	0	0	1	0	0	0	0	1	0	0	0	1	0	0	0	0	0	0	0	0	1	0	0	1	0
osa-miR5154	AGCACCAGUUGACGUGACGCUGAG	0	0	2	0	0	0	0	0	0	0	0	0	0	0	0	0	0	1	0	0	0	0	0	0	0	1	0	2	0	0
osa-miR5155	ACUUUAAUACCAUUGGAAGAUUGC	0	0	1	0	0	0	3	1	2	2	4	0	0	1	0	1	0	5	0	0	0	0	0	0	1	1	3	4	3	2
osa-miR5155*	UAUCUUUCGGUGGUAUUAAAGUGU	0	0	0	0	0	0	6	12	15	25	34	25	31	23	25	15	20	30	0	0	0	0	0	0	20	25	21	34	36	18
osa-miR5156	AGCCUGUAAAACUGCAAAAAGGAA	0	0	0	0	0	0	0	0	0	0	0	0	0	0	0	0	0	0	0	0	0	0	0	0	0	3	0	3	7	7
osa-miR5157ab-3p	AGAAGUUGUGGCUAUCAAAAAGUU	0	0	5	0	0	0	1	0	0	1	0	0	0	0	0	1	0	0	1	1	0	0	0	0	2	0	0	0	0	0
osa-miR5157ab-5p	AACUUUUUAAUAGCUACAACUUCU	0	0	1	0	0	0	3	0	0	0	0	0	0	0	1	1	0	0	0	0	0	0	0	0	0	1	0	2	0	2
osa-miR5158	UGAGCCACUGGGAUGAGGAUGAAU	0	1	4	0	2	0	1	0	6	1	2	2	0	1	0	1	0	1	2	3	0	0	2	0	1	3	1	6	7	4
osa-miR5158*	UCGUCCUCAUCCCAAUGCUCGUC	1	2	10	5	9	6	6	3	12	2	4	6	3	2	0	1	3	0	3	12	2	0	1	0	0	8	8	6	6	5
osa-miR5159	AACUAGAGUGGGUCAACGGGUACC	337	317	263	452	468	219	85	171	145	272	415	385	120	119	121	222	117	111	349	370	318	121	136	386	201	219	338	361	356	249
osa-miR5159*	UACCUGUUGACUGACUCUGGUUCA	39	62	65	17	23	7	18	35	40	9	15	30	14	12	8	7	7	2	53	68	38	1	4	4	37	37	20	10	18	5
osa-miR5160	CGAGAUCGAUGGUAUAUUUCUG	4	0	7	2	8	2	4	4	3	6	3	0	5	4	0	1	2	2	3	6	1	0	1	3	2	0	0	5	2	6
osa-miR5160*	GAAAUAUACCGUCGAUCUCACA	1	1	3	8	12	5	0	3	6	1	5	7	5	0	2	12	1	1	1	2	0	1	3	10	2	1	5	4	0	1
osa-miR5161	UCUGGAUCAGAGGGAGUAUA	0	0	0	0	2	0	0	0	0	1	0	0	0	0	0	1	0	0	0	0	0	0	0	0	1	0	0	0	0	0
osa-miR5161*	UACUACCUCUGUUCCAAAAU	0	0	0	0	0	0	0	0	0	0	2	1	0	1	0	2	0	0	0	0	0	0	0	0	1	0	0	4	1	1
osa-miR5162	AAAUGACCAAAAUACCCCUAGAAC	0	1	0	0	0	1	0	0	0	0	0	0	0	0	0	1	0	1	0	0	0	0	1	0	0	0	0	1	2	0
osa-miR5179	UUUUGCUCAAGACCGCGCAAC	8	12	4	13	8	10	0	1	2	5	11	6	14	0	0	12	0	0	2	9	10	0	4	33	3	9	10	3	3	2
osa-miR528-3p	CCUGUGCUUGCCUCUUCCAUU	44	42	54	76	101	25	4	29	26	40	88	83	84	34	51	205	12	9	26	30	68	10	67	68	10	65	52	30	10	9
osa-miR528-5p	UGGAAGGGGCAUGCAGAGGAG	85	165	333	248	273	110	68	66	126	108	327	238	755	1813	799	1105	291	71	122	284	283	23	256	391	76	426	371	338	110	100
osa-miR529a	CUGUACCCUCUCUCUUCUUC	3	4	12	4	9	0	1	11	8	4	7	7	7	1	0	4	0	3	2	10	6	0	2	6	5	22	17	10	6	13
osa-miR529a*	AGAAGAGAGAGAGUACAGCC	141	155	122	182	310	69	35	134	66	224	532	316	60	60	94	64	25	10	40	82	169	3	90	604	41	105	139	60	28	34
osa-miR529b	AGAAGAGAGAGAGUACAGCUU	0	1	0	10	18	0	2	1	4	3	13	3	4	3	4	8	2	1	1	1	2	0	0	14	2	26	11	8	3	2
osa-miR529b*	GCUGUACGCUCCCUCUUCUUC	1	3	1	3	7	2	1	3	3	1	7	1	1	0	1	11	1	0	0	1	0	0	2	3	10	41	32	8	3	11
osa-miR530-3p	AGGUGCAGAGGCAGAUGCAAC	6	9	17	6	8	3	30	30	51	5	5	3	49	10	12	12	2	1	1	1	7	0	1	4	1	0	0	0	0	0
osa-miR530-5p	UGCAUUUGCACCUGCACCUA	1026	1536	1422	1376	1392	477	2714	3034	4400	1580	1574	1088	9254	3810	2755	3094	471	469	465	529	1235	37	181	1314	228	652	376	320	84	81
osa-miR531ac	CUCGCCGGGGCUGCGUGCCGCCAU	151	153	305	1552	486	1037	2	2	1	0	5	0	32	61	78	95	65	93	201	1790	135	138	70	96	53	573	1253	724	512	710
osa-miR531ac*	AGCUGGCGCGCAUCCCCGUCGAGCG	22	16	14	177	39	148	0	0	0	0	0	0	2	4	3	3	1	6	18	77	20	7	17	12	2	25	72	46	53	43
osa-miR531b*	GUGCGCAUCCCCGUCGAGCG	0	0	0	0	0	0	0	0	0	0	0	0	0	0	0	0	0	0	0	0	0	0	0	0	0	0	4	0	0	1
osa-miR5337ab-5p	AAAUUACUUGUCGUUCUAGCU	0	0	1	0	0	1	0	0	0	0	0	1	0	0	0	0	1	0	0	0	0	0	0	0	0	0	0	0	1	0
osa-miR5337b-3p	CUAGAACGGCAAGCAAUUUGA	1	0	0	0	1	0	0	1	1	1	1	1	0	2	4	0	0	0	0	0	0	0	0	1	0	0	1	0	2	0
osa-miR5338	UGAAGCUUCAGUUGGUUGUAU	3	7	19	4	3	2	25	11	7	0	2	10	4	9	12	0	0	1	4	10	5	0	3	0	3	8	6	6	0	2
osa-miR5339	CAGAUAGAGAAUCUUCUCAGA	2	4	11	6	7	4	6	4	18	8	4	2	3	1	1	3	0	0	4	3	3	0	3	4	0	11	2	0	1	0
osa-miR5339*	UGGGAAUAUUCUUUAUCUGUU	62	77	196	111	89	37	195	79	161	73	96	63	35	53	76	38	9	13	43	97	98	2	31	77	16	95	65	33	22	31
osa-miR5340	UGAUGACGUGGAUGAAUUUCAAA	0	0	1	1	1	0	0	2	0	0	0	0	0	0	1	0	0	0	0	1	0	0	0	0	0	0	1	0	1	0
osa-miR535-3p	GUGCUUUCUCCCGUUGUCACU	78	103	132	53	63	32	180	230	228	64	94	71	69	80	115	122	11	10	9	49	73	0	21	35	11	116	44	7	7	21
osa-miR535-5p	UGACAACGAGAGAGAGCACGC	1841	1889	2414	2479	2698	766	2620	2567	2456	1993	3824	3060	5556	3794	1819	6837	678	672	481	762	1636	266	836	4549	777	2673	987	898	291	372
osa-miR5484	AACCGAGCGCGCUGUUGAUUA	0	0	1	0	0	0	1	0	0	0	1	0	3	0	0	0	0	0	0	0	0	0	0	0	0	0	3	2	2	0
osa-miR5485	UGACAACUGGUAGCAGAGCAA	0	0	0	0	0	0	1	0	0	0	0	0	0	0	0	0	0	0	0	0	0	0	0	0	0	0	0	0	0	0
osa-miR5486	AGGGGCUUGCAUAUUCUACCA	0	0	0	0	0	0	0	0	0	0	1	0	0	0	0	0	0	0	0	0	0	0	0	0	0	0	0	0	0	0
osa-miR5487	AAAGAUGUGCAUGUAGUUCCG	0	0	0	0	0	0	0	0	0	0	0	0	0	0	0	1	0	0	0	0	0	0	0	0	0	1	0	0	0	0
osa-miR5489	CAGGUGUUCUCGAUGGCUUCC	0	0	0	0	0	0	0	0	0	0	0	0	0	2	0	1	0	0	0	0	0	0	0	0	1	0	2	0	0	0
osa-miR5491	UGAAAUGGAGGCUCGUUGUAC	0	1	0	0	0	0	0	0	0	0	0	0	0	0	0	1	0	0	0	0	0	0	0	0	0	0	0	0	0	0
osa-miR5493	AGCCGGGCUCGGUCGCGCGUG	5	1	2	5	0	1	5	3	4	2	4	2	6	1	1	3	1	1	1	2	2	0	0	4	0	4	1	1	1	2
osa-miR5497	CAGAAUAUCUGGGACGAGCAU	0	0	0	2	0	0	0	0	0	0	0	0	2	0	0	0	0	1	0	0	0	0	0	0	0	0	0	0	0	0
osa-miR5498	UGAGCUGUAACACUUGAAGAC	0	0	2	1	2	0	0	1	0	0	0	3	0	2	0	0	0	0	1	0	0	0	0	2	0	0	0	0	0	0
osa-miR5498*	CUUGCAAAGUGACAUGGCUUGUA	0	0	0	0	0	2	0	0	0	0	0	0	0	0	0	0	0	1	0	1	0	0	0	0	0	0	0	0	0	0
osa-miR5501	UCUUGUGGCUAGAAGGGUGAG	2	0	1	0	2	1	0	0	1	1	5	2	1	2	0	1	0	0	0	0	2	0	0	7	0	0	1	1	0	0
osa-miR5502	UACGGAUACGGAUACGCGAUAC	0	1	2	2	0	0	1	0	0	0	0	0	1	3	4	3	2	1	5	6	1	0	5	0	3	0	4	3	0	0
osa-miR5503	UUCGGAUCUUUCUAGAGGCAUU	0	1	3	2	2	0	4	1	2	1	2	2	0	3	2	1	1	1	0	0	2	0	1	1	0	0	1	3	1	0
osa-miR5504	AGUGACGGGAGGACUGCAAGG	0	0	0	0	1	1	1	0	0	1	0	0	1	1	1	1	0	0	0	0	0	0	1	2	1	5	0	0	0	0
osa-miR5505	GAGGAUUCGGUAUUGAUCGCUA	1	0	1	7	2	1	4	2	1	1	2	2	0	4	2	0	1	0	0	0	2	2	0	3	1	1	0	1	1	0
osa-miR5506*	UGGAUCGCUUCGUCUGAUGGU	0	0	0	1	0	0	0	0	0	2	0	0	0	0	0	1	0	0	0	0	0	0	0	0	0	0	1	0	0	0
osa-miR5507	AAUGAGAAUGAUGACCCGGUG	0	0	0	0	0	0	0	0	0	0	0	0	2	0	1	1	0	0	0	0	0	0	0	0	0	0	0	0	0	0
osa-miR5508	UAGAUGGCUGAUCUGGUGUGG	0	0	3	3	2	0	0	2	0	3	6	3	3	1	0	7	1	0	0	2	0	0	1	5	0	1	2	1	0	0
osa-miR5510	AGGCUGAUCCACUCCAGAGGA	3	2	4	2	0	0	1	1	3	1	6	4	1	3	3	2	0	1	2	3	1	0	3	5	3	5	4	0	1	0
osa-miR5510*	CUCAGGAGUGGAUUGGGCUUC	35	29	47	49	83	19	32	28	25	19	85	65	40	57	49	48	9	3	8	25	25	1	21	81	26	40	25	32	9	14
osa-miR5511	CAUAUCCCAGCUGUUUCGGCC	0	0	0	0	0	0	0	0	0	0	0	0	0	0	0	0	0	0	0	0	0	0	0	1	0	0	0	0	0	0
osa-miR5512a*	UUUUAGCAUUACCAUAUCCUAUU	0	0	0	0	0	0	0	0	0	0	0	0	1	0	2	2	0	0	0	2	1	1	0	1	0	0	2	1	0	0
osa-miR5512ab	UAGGAUAUGGUAAUGCUAAAA	4	3	6	2	5	3	3	2	0	3	2	1	3	4	2	0	0	0	4	3	0	0	0	4	1	3	1	4	0	0
osa-miR5513	UAACAAAGGACAACAGACUGA	7	14	21	25	18	13	17	12	12	22	19	22	8	20	16	7	4	3	8	4	14	0	7	24	11	17	4	4	6	6
osa-miR5513*	AGUCCGUUGUCCUUUGUGAUA	0	0	0	4	5	0	0	0	2	1	0	2	0	1	0	2	0	0	0	0	1	0	1	5	0	0	1	0	0	0
osa-miR5514	UCCCAGAGCUUUGGCCGUCGC	0	0	0	0	0	0	0	1	0	0	0	0	0	0	0	0	0	0	0	0	1	0	0	0	0	2	0	0	0	0
osa-miR5514*	GACUGGCCUUGUUCUGGGAUG	0	0	1	0	0	0	0	0	0	0	0	0	0	0	0	0	0	0	0	0	0	0	0	0	0	0	0	0	0	0
osa-miR5518	AUACUCAAACAGGGCAUUGCA	0	0	1	0	0	0	0	0	0	0	0	0	0	0	0	0	0	0	0	0	0	0	0	0	0	0	0	0	0	0
osa-miR5519	UGGCAGAAGUACUGGACUUAG	0	0	0	0	0	0	0	0	0	0	0	0	2	0	1	0	0	0	0	0	0	0	0	1	0	0	0	0	0	0
osa-miR5523	UGAGGAGGAACAUAUUUACUAG	0	0	0	0	1	0	5	1	2	0	1	1	0	2	0	1	0	0	0	0	1	0	0	0	0	0	0	0	2	2
osa-miR5523*	AGUAAGUGUAAUUCCCCCUAAAC	0	0	0	0	0	0	0	0	0	0	0	0	0	0	0	0	0	1	0	0	0	0	0	0	0	0	1	0	0	0
osa-miR5525	UGAACCUUGGGAGCGAUCUGAA	0	0	0	1	0	0	0	0	0	0	0	0	0	0	2	0	0	0	0	0	1	0	1	0	0	0	0	0	0	0
osa-miR5526	AAAGGUAGAGUCAGGUAUGAG	0	2	1	0	0	1	0	0	0	1	0	0	0	0	0	1	0	0	0	0	0	0	0	1	0	0	0	0	1	0
osa-miR5526*	CAAACUCAAGACCUCUCACCUCAGC	0	0	0	2	0	0	1	0	0	0	0	0	1	0	1	1	0	1	0	0	0	0	0	1	1	0	0	0	0	2
osa-miR5528	AAGACGGUUUUAGAUGUUGCC	1	0	0	0	1	0	0	0	0	1	0	1	0	0	0	0	0	0	1	0	0	0	0	0	0	0	0	0	0	0
osa-miR5529	GUUUCAUCCAUGGACACCGCA	0	0	0	1	0	0	0	0	0	0	0	0	0	0	0	2	0	0	0	0	0	0	0	0	0	0	0	0	0	1
osa-miR5530	AGUGGUGUCGUAUUACCUGCC	0	0	2	0	0	1	0	0	1	0	6	0	0	0	0	1	0	0	0	0	0	0	0	0	0	0	0	0	0	0
osa-miR5532	AUGGAAUAUAUGACAAAGGUGG	2	1	1	0	2	1	4	1	0	0	0	0	0	0	0	1	1	1	0	2	1	0	0	1	1	1	0	0	0	0
osa-miR5532*	ACCCUUGUAGUAGGAUACCGUCU	1	0	0	3	0	0	0	3	2	0	0	0	0	0	0	0	0	1	0	1	0	0	0	0	0	0	0	0	0	0
osa-miR5534a	UGACGACAACAGCUAGAAUGG	0	0	0	0	0	0	0	0	0	0	0	0	0	2	0	0	0	0	0	0	0	0	0	0	0	1	0	0	0	0
osa-miR5534a*	AUUCUAGCUGUUGUCGUCGAG	0	0	0	0	0	0	0	0	0	0	0	0	1	0	0	1	0	0	0	0	0	0	0	0	0	0	1	0	1	0
osa-miR5534b	CGAUGACAACAGCUAGAAUGG	0	0	0	0	0	0	0	0	0	0	0	0	0	0	0	0	0	0	0	0	0	0	0	0	0	0	0	1	0	0
osa-miR5535	UCUGCGUGAUUGAAGUCUGCAU	2	6	3	5	3	2	3	2	4	2	2	5	7	3	4	2	3	1	15	29	19	0	4	9	2	2	2	2	1	0
osa-miR5536	AAUGGUAGUGACAUUAUGGUAG	1	2	0	2	2	3	0	0	0	0	1	1	0	1	2	0	0	0	0	1	0	0	0	0	0	0	0	0	1	0
osa-miR5538	ACUGAACUCAAUCACUUGCUGC	3	2	3	6	1	1	11	9	6	0	3	1	1	1	4	1	0	0	1	1	3	0	1	1	0	0	0	4	0	2
osa-miR5538*	AGGAGAGGAGGUGAGUAGGGGUAG	0	0	0	0	0	0	0	0	0	0	0	0	0	0	0	0	0	0	0	0	0	0	0	0	0	1	0	0	0	0
osa-miR5539ab	AAGAAAACGGAUGCGCGUGCUA	0	0	0	0	2	0	0	0	0	0	1	0	0	0	0	2	0	0	0	0	0	0	0	1	0	1	0	1	0	0
osa-miR5539ab*	GUGCGCUCAAUCCGUUGCUUGU	0	0	0	1	0	0	0	0	0	0	0	0	0	0	0	0	0	0	0	0	0	0	0	0	0	0	0	0	0	0
osa-miR5540	UUGUGCGAGAUCGACGGUAUA	1	0	2	1	3	0	2	1	1	0	4	7	2	2	0	4	1	0	1	1	0	0	2	4	2	1	4	0	0	1
osa-miR5542	UUUGAGAAGGUAUCAUGAGAU	0	0	0	0	2	0	0	0	1	2	2	3	1	0	0	1	1	1	0	0	0	0	0	0	1	1	2	1	2	3
osa-miR5543*	AGAAAAUAUACGGUUUAUAUG	0	0	1	0	0	0	0	0	0	0	0	0	0	0	0	0	0	0	0	0	0	0	0	0	0	0	0	0	0	0
osa-miR5788	UGGAUGUGACAUACUCUAGUA	50	49	55	76	83	37	43	56	50	74	122	98	45	60	59	54	9	8	16	22	39	2	24	90	42	100	47	27	13	17
osa-miR5788*	CUAGGAUAUGUCACAUCCAGU	1	1	1	4	2	0	0	4	0	1	4	3	2	1	0	0	0	0	0	2	3	0	2	0	0	3	2	2	0	5
osa-miR5790	AAGACGAUCCUAGCAGAGCUUCAU	101	104	59	75	82	30	27	81	71	160	156	163	198	146	101	320	139	266	84	156	114	14	57	125	137	118	121	123	124	102
osa-miR5790*	UGAGUCCUCUAACUUCGUCUU	1	2	3	3	0	1	1	8	4	3	13	2	12	5	7	20	10	5	1	0	0	0	1	4	3	7	5	4	0	4
osa-miR5793	CGAGGACGAGAUACAGUGCAG	0	1	0	0	0	0	0	0	0	0	1	0	0	0	0	0	0	0	0	0	0	0	0	0	0	0	1	0	0	0
osa-miR5794	UGAGGAAUCACUAGUAGUCGU	392	333	601	679	714	236	420	371	365	484	954	689	473	566	532	445	77	87	155	348	478	23	258	1072	254	602	612	427	208	208
osa-miR5794*	GACUGUUUGCGAUUCCCCAUG	3	0	1	2	0	0	0	0	0	0	2	0	2	2	1	1	0	0	0	0	1	0	0	2	0	0	0	0	0	0
osa-miR5795	AUGUCGAGGUCGAGUUCCCGGC	0	0	0	0	0	0	1	0	0	0	0	0	0	1	0	0	0	0	0	0	0	0	0	0	2	7	3	6	3	0
osa-miR5795*	AAGGCGAACCGAUGUCGACGACC	0	0	0	0	1	0	0	0	0	1	2	0	0	0	0	0	0	0	0	0	1	0	1	0	0	1	0	0	0	1
osa-miR5796	UCAUUCAGGAUUGAAGCCGCC	0	0	0	0	0	0	0	0	0	0	0	0	0	3	0	0	0	0	0	0	0	0	0	0	0	0	0	0	0	0
osa-miR5797	UCGUGGGAUUUAUGCAGUUAA	0	0	0	0	0	0	0	0	0	0	0	0	0	1	0	0	0	0	0	0	0	0	0	0	0	0	0	0	0	0
osa-miR5798	CUGGACUACAAGAUCCCGGAU	0	0	0	0	0	0	0	0	0	0	1	0	0	0	0	0	0	0	0	0	0	0	0	0	0	0	0	0	0	0
osa-miR5799	AAGACGAAUAAUCAAACGUUGGAC	0	0	0	0	0	1	0	0	0	0	0	0	0	0	0	0	0	0	0	0	0	0	1	0	0	0	0	0	0	0
osa-miR5800	CCCGGCUAUCGGAACGGCUGC	0	0	0	0	0	0	0	0	0	0	0	0	0	0	0	1	0	0	0	0	0	0	0	0	0	0	0	0	0	0
osa-miR5801a	ACCAAAUCGUUUUCGAUCGUUGGA	0	0	0	0	0	0	0	0	0	0	0	0	2	0	0	0	0	0	1	1	0	0	1	1	0	0	0	0	0	0
osa-miR5801a*	CAACGAUCGAAAACGUUUUGGUAC	7	2	20	10	5	4	19	9	7	12	9	16	2	1	5	4	1	1	3	13	4	1	1	6	0	3	11	7	2	3
osa-miR5801c-5p	AUCGUUUCCGAUCGUUGGAUC	2	1	9	12	11	1	5	3	5	8	15	2	3	3	3	5	0	2	1	3	5	2	1	8	1	6	4	2	7	0
osa-miR5802	AUGGACUGUACUUUGUAAAGCGGA	2	0	11	1	8	0	8	7	9	5	9	5	13	23	22	25	15	27	6	5	2	2	3	8	3	7	11	5	15	4
osa-miR5802*	CCCUAUAUAAGGAGGGUUCGUGU	0	0	0	0	0	0	1	0	0	0	0	0	0	0	0	0	0	0	0	0	0	0	0	0	0	0	1	1	0	0
osa-miR5803	ACCACUGUAGACGCUACGUGUGAG	0	0	0	0	0	0	0	0	1	0	1	1	0	0	0	0	0	0	0	0	0	0	0	0	0	0	0	0	0	0
osa-miR5804	UGCGAAGUAGAGAUGCCGACU	0	0	0	0	0	0	0	0	0	0	0	0	0	0	0	0	0	0	0	0	0	0	0	0	0	0	2	0	0	0
osa-miR5804*	UCGGCAUCUCUACUCUGCAGC	0	0	0	0	0	0	0	0	0	0	0	0	0	0	0	0	0	0	0	0	0	0	0	0	0	0	0	3	0	2
osa-miR5805	ACGAGUGAUGGCGGCGUAUACCUG	0	0	0	0	0	0	0	3	0	0	3	0	4	5	0	6	3	4	0	0	0	0	0	3	5	2	3	2	2	1
osa-miR5805*	GGUGCACGCCGUCGCCACCCGUGU	0	0	2	1	0	0	0	1	0	0	3	0	1	5	4	3	2	2	0	1	1	0	0	1	0	0	3	0	2	2
osa-miR5806	ACAGGCAAAGACAAUGACGGC	0	0	1	0	2	0	0	0	0	0	0	1	1	0	0	0	0	0	0	0	0	0	0	0	0	0	0	0	0	0
osa-miR5807	AGGAGGUCUGGAGAGUUAUGUGGC	38	80	74	144	147	77	29	40	61	159	158	191	97	143	88	209	133	80	108	158	98	31	80	149	77	125	99	133	108	111
osa-miR5807*	CACAUAACUCUCCACGCCUCCUAU	5	1	5	2	3	0	1	2	1	2	4	1	0	6	3	2	2	1	12	13	2	1	1	0	1	13	5	0	2	1
osa-miR5809	UCGUCGCCGGCGACCACAGC	6	8	16	24	46	11	19	21	9	20	27	23	6	6	9	19	4	1	2	4	8	3	4	36	2	25	22	11	4	10
osa-miR5810	ACGGAACCCUAAUGGCGAUGGCAU	5	8	21	2	1	4	11	8	8	10	1	3	2	2	1	9	0	5	6	23	6	0	10	7	6	2	9	12	8	6
osa-miR5811	CCUAACCUAGGAGUUCGAUGGGAC	0	0	1	3	0	0	0	0	0	0	2	1	3	0	1	3	0	0	0	1	0	0	0	0	0	0	2	1	2	0
osa-miR5811*	CUCAUCCAACUUCUAGGUUAGUU	0	0	0	0	0	0	0	0	0	0	0	0	1	3	1	2	0	3	0	0	0	0	0	0	1	1	1	0	4	1
osa-miR5812	AGCAACGAUUUUAAGAUUGUGGCA	0	1	0	0	0	0	1	0	0	0	0	0	1	0	0	0	0	0	0	0	0	0	0	0	0	0	0	0	0	0
osa-miR5813	AAGCAGCGACUCUGGUCAUGGA	1	0	1	4	2	0	1	2	1	1	6	3	1	0	0	7	0	3	1	0	1	0	0	3	0	0	1	4	0	0
osa-miR5813*	CAUGACCAGGUCACUGCUUGC	0	0	2	0	1	0	0	1	2	3	2	0	0	2	1	4	0	0	0	1	0	0	0	1	1	2	1	0	0	0
osa-miR5814	AAUCAAGUUAGGAACCAUGCAAGU	95	164	159	235	147	120	45	70	119	215	178	186	68	111	63	127	52	123	176	178	190	67	138	195	216	206	158	215	178	131
osa-miR5814*	UUGCAAGAUUUCUAACUUGAGUGC	0	1	1	1	0	0	0	0	0	0	1	1	0	0	0	2	0	0	0	0	0	0	0	0	0	0	1	0	2	0
osa-miR5815	AAUGUUAUGGACACUAGAUGACAU	1	1	3	0	3	0	5	0	2	1	0	1	2	1	2	0	0	3	0	0	0	0	0	2	0	1	2	0	0	3
osa-miR5816	UAGGAGUGUUUGUAGGAGCGCCAC	2	0	4	5	3	0	2	1	4	2	1	1	0	0	1	2	4	2	1	6	0	0	4	4	2	3	0	4	0	3
osa-miR5817	AUCGAAUUUGAAAGAAAAAGGUAU	3	2	1	2	1	3	1	2	1	2	4	2	1	2	3	3	1	3	4	4	2	1	1	1	0	6	3	1	5	7
osa-miR5819	AGGACGAGGGGAACGGCGGCG	1	0	0	0	1	0	0	0	0	0	1	0	0	1	0	0	0	0	0	0	0	1	0	0	1	2	1	0	0	0
osa-miR5819*	CGCUGCUGCUCGUCGUCC	1	0	0	0	0	0	0	0	0	0	0	0	0	0	0	0	0	0	0	0	0	0	0	0	0	0	0	0	0	0
osa-miR5820	UGGCAGAGAUUGAUCGAGGAA	0	0	0	0	0	0	0	0	0	0	0	0	0	0	0	1	0	0	0	0	0	0	0	0	0	0	0	0	0	0
osa-miR5821	UGGACGGAGCGAUGGUGGGCG	4	2	2	6	11	1	0	2	1	1	2	2	2	1	3	1	0	0	1	2	4	0	1	3	2	2	0	0	0	1
osa-miR5823	AAGGAAUUGGGUCUAAUCUCUUCC	1	5	4	2	7	2	3	2	4	9	3	2	4	0	1	2	3	0	1	1	3	1	0	2	1	3	4	1	1	6
osa-miR5823*	UGGGGCUUAGGCUUAAUGCCUUUG	0	0	0	0	0	0	0	0	0	0	0	0	0	0	0	0	0	0	1	1	0	0	0	0	0	0	0	0	0	0
osa-miR5825	AAAACAUCUGAUAACCUGAAACGG	16	29	30	20	16	19	17	41	19	50	42	64	24	25	29	34	26	63	39	50	52	7	25	39	47	46	50	42	44	43
osa-miR5826	UAGCCCAAAGUGAGAAGAGUGGGU	0	0	1	0	1	0	0	0	0	0	0	0	0	0	0	0	0	0	0	0	0	0	0	0	0	0	0	0	0	0
osa-miR5826*	CCACUCUUUUCACUUUGAGCUAGG	3	0	2	2	0	0	1	1	0	0	0	2	0	0	0	0	0	0	0	0	0	0	1	0	1	3	1	0	1	0
osa-miR5827	UUUGUUGCAAUUUGGACUACC	101	110	164	206	325	86	201	122	129	160	310	206	60	96	103	86	27	13	62	106	120	18	80	320	40	136	145	117	63	67
osa-miR5827*	UGGUCCAAAGUGCAACAAAGU	0	0	0	0	0	0	0	0	1	0	0	0	0	0	0	3	0	0	0	0	0	0	0	0	0	2	2	1	0	0
osa-miR5828*	UUUACUUCUAAUGUUGUGACA	0	0	0	0	0	0	0	0	2	0	0	0	0	0	0	0	0	0	0	0	0	0	0	0	0	0	0	0	0	0
osa-miR5829*	GCCAUUCGUAUUACUGCCUGAGAA	0	0	0	0	0	0	0	0	0	0	0	1	0	0	0	0	0	0	0	0	0	0	0	0	0	0	0	0	0	0
osa-miR5830	AUGUAGAUGAGGUGAUGUUACACA	0	1	2	0	2	0	0	3	0	0	1	0	0	0	0	0	0	2	0	1	1	0	0	0	1	0	0	0	0	1
osa-miR5833	UCCUCCUCGGGCUCAUCGGGC	0	0	0	0	0	0	0	0	0	0	0	0	0	1	0	0	0	0	1	0	0	0	0	0	0	0	0	0	0	0
osa-miR5835	ACGAAACCAUAGGGAUUUUGGCAU	0	1	4	1	1	0	6	1	2	0	0	1	0	0	1	0	0	0	0	1	1	0	1	0	0	0	0	2	0	0
osa-miR6245*	UAGAGCCGACACCUAUACUUA	0	0	0	0	0	0	0	0	0	0	0	0	0	0	0	3	1	0	0	0	0	0	0	0	2	0	0	0	0	0
osa-miR6245b-5p	UUUAAUAGAACCGACACCUAU	0	0	0	0	0	0	1	1	1	0	4	3	0	0	1	3	1	0	0	0	0	0	0	1	0	3	0	1	0	0
osa-miR6246	UUGGGGAUUUCCUGCCGGAGGAA	0	0	1	0	1	0	0	0	0	6	4	1	3	5	0	4	2	1	0	0	1	1	2	0	9	5	2	4	7	2
osa-miR6246*	CCUUUGGGAGGAACUCUUCCAGUU	6	2	6	1	3	2	7	6	3	1	1	1	6	1	1	3	0	1	5	4	4	1	0	1	2	5	6	1	3	2
osa-miR6247	UGGCUGAUUGACCUAAUGGCA	0	0	0	0	0	0	0	0	0	0	0	0	0	1	0	0	0	0	0	0	0	0	0	0	0	0	0	0	0	0
osa-miR6248	UAUUUGAGGAUGGAGGUAGUA	0	1	1	1	2	2	4	0	0	0	4	1	1	3	3	2	0	0	0	0	0	0	0	3	0	3	7	3	0	0
osa-miR6249ab	CGUGAAGAGCUCGCCGGCGGC	2	0	2	4	4	1	2	1	1	1	7	7	4	3	4	10	3	1	0	0	4	0	1	0	6	9	9	7	6	9
osa-miR6250	GGGGAUAGAUCGACGCGUCAAG	4	0	0	0	1	1	0	5	1	1	0	1	2	0	0	10	4	9	0	3	4	2	0	0	0	0	3	2	1	2
osa-miR6250*	UUUUGGUUGAAUCGUCCUCUC	0	0	0	0	0	0	0	0	0	0	2	0	0	0	0	0	0	0	0	0	0	0	0	0	0	0	0	0	0	0
osa-miR6251	UGUGUAGCCACAUUGUAAGGG	4	2	3	5	1	4	3	4	0	3	5	2	2	0	2	2	0	0	0	3	4	2	0	3	1	5	1	0	0	0
osa-miR6251*	CUUGCAGCGUGGCUACAUGUG	2	5	2	3	6	1	0	2	3	1	8	2	7	2	4	2	0	0	0	2	7	0	1	3	2	1	2	3	0	1
osa-miR6252	AUUCGUUGUAUUAAGAGAGGGUU	0	2	0	2	0	1	0	0	0	1	1	0	0	2	2	0	0	0	0	1	0	0	0	0	1	0	0	0	0	1
osa-miR6253	GAGGAAAGUGGGCAGUUGGGUU	0	1	0	0	0	1	0	1	2	0	0	0	0	0	0	0	1	1	1	1	0	0	0	4	1	0	0	1	0	0
osa-miR6253*	UCCAACAAUCAUUUUCCUCUC	0	0	0	1	0	0	0	1	0	0	0	1	0	0	1	0	0	0	0	0	0	0	0	0	0	0	0	0	0	0
osa-miR6254	UGCUCCGGAUAUUAUGGCAUG	19	15	16	24	21	13	7	9	13	5	33	19	16	21	8	12	1	1	8	13	13	0	11	19	13	22	16	21	6	7
osa-miR6255	UGGGAAAAAUGGGCAGUUGAGU	0	0	1	1	0	0	0	0	1	0	0	0	1	1	0	1	1	1	0	0	0	1	0	1	2	1	2	2	7	3
osa-miR6255*	UCAACAAUCAUUUUUCCCACA	0	0	0	0	0	0	0	0	0	0	1	0	0	0	0	0	0	0	0	0	0	0	1	0	0	0	0	0	0	0
osa-miR6256	GUAGUACUCGGUUGUAGGUGUA	0	0	0	0	0	0	0	0	0	0	0	0	0	0	0	1	0	0	0	0	0	0	0	0	0	0	0	0	0	0
osa-miR7692-3p	UGACUUGGCAUGCUUACGUGGCAC	2	0	5	0	1	0	4	2	2	3	0	2	1	3	2	2	4	0	1	1	1	0	0	3	1	2	1	0	0	0
osa-miR7693-3p	GACGUCCAUCGAUGAAGAGCGA	1	0	3	1	3	1	1	1	0	1	3	0	0	0	0	0	0	0	0	1	3	0	0	2	0	2	0	0	0	0
osa-miR7693-5p	GUUUCCGCUCUUCAUCGAUGGCUG	0	0	1	0	0	0	0	0	0	0	0	0	3	0	1	0	0	0	0	0	0	0	0	1	0	1	0	0	0	0
osa-miR7694-3p	CCAUAUUCGUAGUGCUAGGUGG	0	0	0	0	0	1	0	1	0	0	0	0	0	0	0	0	1	0	0	3	1	0	0	0	0	0	0	0	0	0
osa-miR7694-5p	AACCUAGUACUGGAUUAGUCACCA	0	2	1	2	9	0	5	3	0	2	5	4	6	2	0	7	3	3	1	1	1	1	0	12	0	0	5	6	4	2
osa-miR7695-3p	ACGUGAUGUGCCACGUAGGCA	0	0	1	0	1	0	0	0	0	0	0	1	0	0	0	0	0	0	0	1	1	0	0	0	0	1	0	0	0	0
osa-miR7695-5p	UGCCUAUGUGGCACGCCACGUGAA	0	0	0	1	0	0	0	0	0	0	1	0	0	0	0	0	0	0	0	1	0	0	0	0	0	0	0	1	0	0
osa-miR810a	UCAUAAGCCCACCACAUGUGG	3	3	5	2	0	2	3	1	1	4	7	5	1	0	2	5	1	1	0	0	2	0	0	0	1	3	2	0	0	0
osa-miR810a*	ACAUGUGGUGAGCUUACGAUG	39	34	40	83	86	31	34	56	28	43	97	71	30	12	35	50	8	5	19	47	86	12	30	77	47	67	38	14	10	8
osa-miR810b.1	UGAACACCGAUAUGCGUCAUC	34	21	34	30	41	18	46	32	33	22	51	46	32	29	37	31	3	4	13	17	45	3	11	48	20	71	62	35	9	23
osa-miR810b.1*	CGACGUAUAUCGGUGUUCGCU	49	80	95	77	80	30	90	85	109	87	128	94	54	61	62	48	13	13	43	67	84	9	41	115	45	231	101	53	27	40
osa-miR810b.2	AAGUGAUUUAAUUAUGCCGUU	5	16	16	10	11	5	18	13	7	11	15	18	3	4	5	10	1	0	3	2	17	1	0	18	6	8	6	3	1	5
osa-miR810b.2-5p	CGGCAUAAUUAGAUCACUUGA	1	8	8	9	16	2	12	8	11	11	9	16	10	26	14	11	9	2	4	14	14	0	6	10	10	16	12	11	4	10
osa-miR812a*	CCAAAGUUUGAUCGUUCGUCUU	0	1	3	0	0	0	0	1	0	0	0	0	0	0	0	0	0	0	0	0	0	0	0	0	0	1	0	0	0	0
osa-miR812abcde	GACGGACGGUUAAACGUUGGAC	1	7	3	7	8	3	10	6	5	10	13	7	2	3	4	7	2	1	1	6	3	0	7	10	3	1	4	2	0	7
osa-miR812b*	CUACGUUUGACCGUUCGUCUU	0	0	1	1	2	0	2	1	0	1	5	4	1	1	0	0	0	0	1	1	1	0	2	0	0	3	3	1	0	0
osa-miR812c*	CUAAUGUUUGACCGUCCAUCUU	0	0	1	0	0	0	2	0	0	0	0	0	0	0	0	0	0	0	0	0	1	0	0	1	2	1	1	4	0	0
osa-miR812e*	CCAACUUUGACCGUCCGUCUU	1	4	3	7	6	0	7	1	2	0	4	1	4	1	4	4	1	1	0	1	0	0	2	6	2	6	6	6	1	0
osa-miR812f	ACGGAUGAUUAAAGUUGGACACGG	1	6	2	8	11	5	1	3	1	13	9	5	88	165	122	120	82	64	1	12	3	2	3	11	71	98	108	185	107	93
osa-miR812f*	GUGUCUAACUUUGAUCGUCCGUUU	0	0	0	0	1	0	1	0	2	0	0	0	0	0	0	2	0	0	1	1	0	0	0	0	0	0	0	2	1	0
osa-miR812g*	CUCAACUUUAAUCGUCCGUCUUAU	5	0	4	3	3	0	5	4	4	3	1	3	5	0	1	2	1	1	3	6	0	0	0	2	1	2	1	1	0	1
osa-miR812ghij	AAGACGGAUGAUUAAAGUUGGACA	1	1	5	7	10	1	5	3	6	5	8	9	117	177	103	120	78	67	4	7	1	0	10	6	52	65	97	135	119	92
osa-miR812i*	UUCAACUUAGAUCAUCUGUCUUAU	0	0	1	0	0	0	0	0	0	0	0	0	0	0	1	1	0	0	0	0	0	0	0	0	0	0	0	0	0	0
osa-miR812j*	UCCAACUUUAAUUGUUCGUCUUAU	0	1	0	0	0	0	1	1	1	0	0	0	4	2	1	3	0	1	0	1	0	0	1	0	0	6	3	5	3	2
osa-miR812k*	GCGCUCAAUUUUGAUCGUCCGUCU	0	1	1	0	0	0	2	0	0	1	1	0	5	8	2	11	2	1	1	4	0	0	1	1	3	1	0	0	0	0
osa-miR812klm	ACGAACGGUUAAAGUUGGACGCGG	2	2	1	0	5	0	3	0	1	0	2	0	46	37	27	43	24	29	1	1	1	0	0	0	1	2	0	1	1	0
osa-miR812m*	GCGUCCAACUUUGAUCGUCCGUCU	1	0	9	8	4	3	4	6	3	0	6	4	3	4	1	6	1	2	3	8	2	0	5	2	2	1	1	1	6	2
osa-miR812n-5p	AAGUGCAGCCAUGAGUUUCCGUGC	231	306	296	511	499	223	89	115	127	222	242	238	260	276	182	284	207	181	360	434	400	74	278	498	117	171	191	221	162	151
osa-miR812o-3p	GAACGGUCAAAUGUUAGACACGGA	0	2	3	0	2	1	0	1	0	2	1	1	0	1	0	1	1	0	0	1	1	0	0	2	0	0	1	0	1	1
osa-miR812o-5p	CGUGUUCAACGUUUGACUGUC	5	3	15	13	9	0	9	4	3	5	2	3	4	0	1	3	1	1	4	8	3	0	3	5	0	1	2	1	2	1
osa-miR812p	GACGGACGAUUAAAGUUGGGCAUG	0	0	0	2	2	1	4	2	1	2	1	1	1	4	2	4	0	0	0	2	1	0	0	2	0	0	0	0	2	0
osa-miR812p*	UGCACAACUUUAAUCGUCCGUUUU	0	0	0	0	2	0	0	0	0	1	0	0	0	0	0	0	0	0	1	0	0	0	0	0	0	0	0	0	0	0
osa-miR812q	ACGUUGGGUACGAAUAUCUACGGC	2	3	3	3	3	5	3	2	3	3	0	3	8	9	5	15	10	9	2	3	1	0	3	4	5	2	2	5	7	0
osa-miR812r	ACGUUAGACACGAAUUUCUACGGC	0	4	4	0	1	2	1	1	0	0	3	1	0	0	2	0	2	0	1	2	0	0	1	0	0	1	0	0	1	4
osa-miR812r*	UUUGCACUGUUCAUGUCUAACGUUU	1	2	3	1	0	1	3	1	0	1	1	0	1	1	1	1	0	2	0	5	3	0	3	3	0	1	2	2	1	0
osa-miR812s	AAGACGGACAAUCAAACGUUGGAC	1	2	5	1	0	3	2	0	6	6	1	2	0	2	2	2	0	0	6	4	0	1	0	6	1	2	3	1	3	0
osa-miR812s*	ACAACAUGAUCGUUCGUCUUAU	0	0	0	0	0	0	1	0	0	0	0	0	0	0	0	0	0	0	0	0	0	0	0	0	0	0	0	0	0	0
osa-miR812ntu-3p	ACGGAAAAUCAUGGCUGCACUUAA	29	36	40	46	78	18	15	21	28	39	42	38	40	33	18	61	34	43	47	111	52	24	49	54	23	42	39	51	33	30
osa-miR812v	AUGGCUGCACUUAAAAUGGGACGG	16	30	45	23	31	20	11	14	21	10	30	13	20	33	19	39	18	25	22	54	13	2	18	20	14	13	17	16	15	17
osa-miR814a*	AUUCGUUGUACUAUGAAGUGUC	1	5	14	13	9	2	9	7	5	9	11	11	7	15	7	11	7	10	1	9	3	1	4	6	4	13	7	4	8	11
osa-miR814abc	CACUUCAUAGUACAACGAAUCU	1	2	5	7	3	0	7	2	5	10	1	3	0	1	2	1	0	2	1	1	4	0	3	10	0	4	1	0	3	1
osa-miR814b*	AUUCGUUGUACUAUAAAGUGUC	3	4	1	3	1	3	6	2	1	0	6	5	1	2	7	3	4	2	0	7	4	0	2	2	2	3	2	1	5	2
osa-miR814c*	AUUCGUUAUACUAUAAAGUGUC	0	0	1	0	1	0	1	0	0	0	0	0	0	1	0	0	1	0	0	0	0	0	0	2	0	1	0	1	1	0
osa-miR815a*	UAGACUCUUAAUUUCUUUUU	0	0	0	0	0	0	0	0	0	0	0	0	0	1	0	0	0	0	0	0	1	0	0	0	0	0	0	0	0	0
osa-miR815abc	AAGGGGAUUGAGGAGAUUGGG	2	0	5	1	3	2	4	2	5	0	0	2	2	2	2	4	3	1	1	4	0	1	0	1	0	1	3	3	0	0
osa-miR815c*	CCUCUCUUCUCUCCUCCA	1	0	0	0	0	0	0	0	0	0	0	0	0	0	0	0	0	0	0	0	0	0	0	0	0	0	0	0	0	0
osa-miR816*	AGUAUUAGGAUGUGUCACAU	1	1	2	3	2	0	3	3	2	3	5	2	4	3	1	3	0	2	0	0	1	1	0	2	0	5	4	2	1	1
osa-miR817	UCCAACUUGAGGCCCGAUUGA	0	0	0	0	0	0	0	0	0	0	0	0	0	0	0	0	0	0	0	0	0	0	0	0	0	0	0	0	1	0
osa-miR818abcde	AAUCCCUUAUAUUAUGGGACGG	1	4	4	3	2	2	5	1	2	3	6	1	0	2	5	4	3	0	0	0	1	1	2	2	1	4	2	5	3	4
osa-miR818b*	GUCCCAUAAUAUAAGAGAUUUU	1	0	0	1	0	0	0	0	0	0	0	0	0	0	0	0	0	0	1	0	0	0	0	0	0	0	0	0	0	0
osa-miR818ce*	GUCCUAUAAUAUAAGGGAUUUU	0	0	0	0	0	0	0	0	0	0	0	0	0	0	0	0	0	0	0	0	0	0	0	0	0	0	1	0	0	0
osa-miR818d*	AUCCCAUAAUAUAAGGGAUUUU	0	0	0	0	0	1	0	0	1	0	0	0	0	0	1	0	0	1	0	1	0	0	0	0	0	0	0	1	0	0
osa-miR818f	GGGAGCAUGUAGGAUGGCCAU	0	0	0	1	0	0	0	0	0	0	0	0	0	0	0	0	0	0	0	0	0	0	0	0	0	0	0	0	0	0
osa-miR820abc	UCGGCCUCGUGGAUGGACCAG	560	750	1325	1095	982	620	1473	1387	1842	1386	2116	1574	1966	2974	1217	2052	343	399	810	2206	2882	417	777	1904	1017	1950	1983	1539	653	552
osa-miR820bc*	GGUCCGUCCACGAGGACGACG	0	0	0	0	0	0	0	0	0	0	0	0	1	0	0	0	0	0	0	0	0	0	0	0	0	0	0	0	0	0
osa-miR821abc*	UCAACUUUGUUGUUGAUGACUUUU	0	0	0	0	0	0	0	0	0	1	0	0	0	0	0	0	0	0	0	0	0	0	0	1	0	0	0	2	0	0
osa-miR827	UUAGAUGACCAUCAGCAAACA	169	255	130	334	216	126	167	186	196	349	318	454	504	320	130	636	130	69	63	147	182	22	143	233	93	351	455	761	285	121
osa-miR827*	UUUGUUGCUGGUCAUCUAGCU	0	2	3	1	3	1	4	2	0	1	3	0	1	0	0	1	0	0	2	4	4	1	3	3	0	3	5	1	0	0
canH: new members of known miRNA families; canN: novel miRNAs.

## Sheet: Table S4. Normalized abundance
Table S4. miRNA abundance normalized by counts per million (cpm)
miRNA	Sequence	Total_Average	Lagr_CDT	Lagr_HDT	Cyp_CDT	Cyp_HDT	Ben_CDT	Ben_HDT	KB_CDT	KB_HDT	NB_CDT	NB_HDT
osa-miR166abcdfj-3p	UCGGACCAGGCUUCAUUCCCC	1916.73	1662.19	1659.21	1573.77	1797.77	3972.53	2270.49	1634.6	1687.08	1480.53	1429.09
osa-miR1874-3p	UAUGGAUGGAGGUGUAACCCGAUG	1332.45	1718.84	499.004	1298.39	520.599	1331.35	1274.49	2589.99	421.992	1875.65	1794.22
osa-miR1425-5p	UAGGAUUCAAUCCUUGCUGCU	1175.19	1066.04	1120.03	931.459	1190.9	2504.3	1909.1	615.569	961.451	925.307	527.767
osa-miR396e-5p	UCCACAGGCUUUCUUGAACUG	608.781	587.541	792.076	464.705	997.569	654.414	330.291	599.198	627.173	557.758	477.087
osa-miR1866-5p	GAGGGAUUUUGCGGGAAUUUCACG	573.935	211.673	441.88	156.338	364.748	377.764	1082.32	294.755	1390.33	350.136	1069.4
osa-miR167defghij-5p	UGAAGCUGCCAGCAUGAUCUG	550.099	517.069	592.555	655.01	508.585	735.452	578.742	638.002	432.487	351.221	491.863
osa-miR1850.1*	CCAAAUUCCCAACUUUUCAUC	479.081	491.471	486.512	280.213	320.994	345.816	594.696	678.634	647.913	416.57	527.996
osa-miR1876	AUAAGUGGGUUUGUGGGCUGGCCC	317.465	300.207	289.044	246.066	237.488	342.373	406.906	410.405	213.143	261.665	467.351
osa-miR156abcdefghij-5p	UGACAGAAGAGAGUGAGCAC	296.419	307.233	253.78	278.562	357.435	345.585	264.093	133.867	309.036	443.699	270.898
osa-miR1877	AGAUGACAUGUGAAUGAUGAGGGG	220.784	81.7888	182.6	49.6716	144.93	158.761	450.606	156.904	368.72	209.249	404.608
osa-miR166m	UCGGACCAGGCUUCAUUCCCU	192.001	216.134	178.749	252.506	137.679	352.222	154.526	189.552	167.984	173.795	96.8632
osa-miR444b.1_c.1	UGUUGUCUCAAGCUUGCUGCC	190.577	155.289	234.12	152.341	258.012	194.433	183.087	137.228	216.415	201.793	173.049
osa-miR535-5p	UGACAACGAGAGAGAGCACGC	148.955	156.595	115.941	241.49	163.948	255.569	190.954	84.2126	128.051	100.548	52.2411
osa-miR1867	UUUUUUUUCUAGGACAGAGGGAGU	143.574	135.322	197.881	88.5833	123.372	102.991	155.887	177.427	153.973	99.5382	200.765
osa-miR1862d	ACUAGGUUUGUUUAUUUUGGGACG	140.324	110.151	139.758	79.496	131.084	97.4944	198.401	196.131	158.978	105.659	186.087
osa-miR162a	UCGAUAAACCUCUGCAUCCAG	139.71	146.326	122.158	103.668	138.927	215.258	138.11	142.223	140.711	147.061	102.657
osa-miR444b.2_c.2	UGCAGUUGUUGUCUCAAGCUU	126.755	94.7616	106.484	91.9255	165.997	168.492	226.38	67.413	113.502	128.28	104.314
osa-miR530-5p	UGCAUUUGCACCUGCACCUA	117.833	101.741	64.706	316.756	81.5663	368.424	104.418	66.208	30.084	28.7521	15.6712
osa-miR820abc	UCGGCCUCGUGGAUGGACCAG	106.613	65.1642	58.8881	147.389	94.8902	137.697	75.5814	172.931	105.189	115.827	92.5697
osa-miR168a-5p	UCGCUUGGUGCAGAUCGGGAC	104.811	113.933	109.442	170.569	95.8595	157.447	97.7432	68.8675	67.1003	90.5845	76.5611
osa-miR396ab-5p	UUCCACAGCUUUCUUGAACUG	102.862	112.814	90.4607	183.045	117.62	162.373	51.1287	114.679	51.5576	77.0813	67.8621
osa-miR5144-5p	UUCUUGUGCUGCUGAAGAGAC	100.935	91.9621	108.547	110.497	109.237	109.104	97.423	89.3909	122.543	96.9031	73.7398
osa-miR394	UUGGCAUUCUGUCCACCUCC	94.0972	81.9618	65.9891	69.6135	90.8678	207.921	151.805	43.3057	108.348	78.1839	42.9764
osa-miR164abf	UGGAGAAGCAGGGCACGUGCA	91.5403	62.2234	71.6981	52.0241	122.795	151.442	103.588	59.8248	92.2287	136.785	62.7939
osa-miR167h-3p	AGGUCAUGCUGUAGUUUCAUC	87.5464	100.848	120.815	114.362	81.982	134.575	41.1887	109.582	68.0601	59.6243	44.4276
osa-miR319a.2_b	UUGGACUGAAGGGUGCUCCC	83.7954	104.266	103.363	95.8068	88.1963	81.1968	48.1048	73.8206	86.1388	82.8708	74.1899
osa-miR166kl-3p	UCGGACCAGGCUUCAAUCCCU	82.4976	90.3983	69.8422	46.2795	90.4323	126.787	96.0978	53.7827	72.7055	105.067	73.5838
canN-06-5p	AAUGGCUUGUCUUGUUUUGUGUGC	81.1024	45.4376	55.1518	41.8306	56.935	94.4246	167.983	79.4361	84.5347	84.5081	100.783
osa-miR1423-5p	AGGCAACUACACGUUGGGCGCUCG	78.2516	75.4413	55.6537	80.8132	60.0489	50.3062	82.2704	184.336	60.5033	47.8718	85.2705
osa-miR444c.1-5p	CGGCAAGCUAGAGACAGCAAC	59.2966	86.2546	49.8536	77.0366	61.116	76.3054	26.626	62.0953	39.4089	88.4747	25.7948
osa-miR1866-3p	UGAAAUUCCUGUAAAAUUCUUG	57.539	28.8112	38.7385	48.9259	34.0981	38.6474	89.6656	66.6706	81.5246	42.4119	105.896
canH-miR9774ab-3p	AGCAAGAUAUUGGGUAUUUCUUU	54.7963	10.8994	72.1741	28.7165	13.1621	5.41971	8.43024	101.187	46.8855	64.3414	196.747
osa-miR166gh-3p	UCGGACCAGGCUUCAUUCCUC	50.7504	46.2829	48.8344	25.0986	36.9264	64.3426	56.5651	39.3153	71.5151	76.1757	42.4476
osa-miR1850.1	UGGAAAGUUGGGAGAUUGGGG	50.3181	58.4165	46.7279	25.8185	33.4289	66.9305	66.2968	49.7383	48.5532	79.4805	27.7896
osa-miR1874-5p	UAGGGCUACUACACCAUCCAUAAG	49.362	86.0416	28.2756	23.1359	14.4788	35.762	28.7841	72.3658	22.8341	92.6569	89.285
osa-miR390-5p	AAGCUCAGGAGGGAUAGCGCC	47.7745	53.7126	62.7178	39.4324	45.4021	59.8612	40.9082	47.2102	38.311	44.9262	45.2634
osa-miR1871	AUGGCUCUGAUAUCAUGUUGGUUU	46.6377	27.4766	36.8987	24.5019	37.7695	31.7191	69.2017	50.558	46.4085	50.9103	90.933
osa-miR1873*	UCUAGCUCUGAUACCAUGUUGAGU	43.904	45.3087	34.1648	69.1109	30.5959	13.2693	17.6549	78.6717	60.0122	29.6689	60.5826
osa-miR408-3p	CUGCACUGCCUCUUCCCUGGC	34.7606	33.4084	32.4565	21.1884	26.1984	87.5563	28.8076	26.1183	24.71	32.5812	34.581
osa-miR1883ab	ACCUGUGACGGGCCGAGAAUGGAA	34.2545	35.8435	33.7843	42.1853	32.1517	15.3905	22.0988	78.5146	36.8072	16.3376	29.4321
osa-miR444a.2_d.2_e	UGCAGUUGCUGCCUCAAGCUU	32.2638	13.0338	39.7062	12.9391	48.7383	25.1978	73.1112	8.91659	34.265	33.5472	33.1823
osa-miR5794	UGAGGAAUCACUAGUAGUCGU	31.3884	33.4079	32.3833	36.536	39.1453	36.2179	16.5656	28.9596	27.8349	33.7683	29.065
osa-miR531ac	CUCGCCGGGGCUGCGUGCCGCCAU	30.154	15.1269	75.297	0.160119	0.0764354	3.97364	10.1945	65.4421	20.085	40.528	70.656
osa-miR444d.3	UUGUGGCUUUCUUGCAAGUUG	30.1148	17.1767	39.6519	17.1537	47.2697	13.6911	46.7463	19.0763	43.8565	27.3365	29.1897
osa-miR1428e-3p	UAAGAUAAUGCCAUGAAUUUG	29.0956	23.4913	12.0325	28.209	11.3985	56.9498	41.3445	29.9765	12.7711	61.17	13.6126
osa-miR5077	GUUCGCGUCGGGUUCACCA	29.0482	59.9028	36.3354	57.4252	35.0074	23.0888	13.8206	3.50145	17.7051	33.7963	9.8995
osa-miR156i*	GCUCACUGCUCUGUCUGUCAUC	28.6658	14.8825	20.3242	18.6747	18.4543	39.6728	52.7137	18.2151	31.9501	29.0063	42.7646
osa-miR5150-5p	AGCUUCUGACAGCUGCAGUUUCUC	28.0544	19.7508	23.5361	16.8401	23.939	17.7457	45.8153	36.3765	31.2061	15.4203	49.9143
osa-miR164e	UGGAGAAGCAGGGCACGUGAG	27.6692	17.6872	32.1698	17.021	42.6607	25.8443	36.8313	10.7779	58.5542	18.7163	16.4291
osa-miR1855*	UCUUGGCCUCCUCUCGCUGCUCC	27.4935	0.0919255	0.367503	41.0036	41.4388	83.7899	38.7004	0.0301722	0.0374193	41.6835	27.7916
osa-miR1882e-3p	GAAAUGAUCUUGGACGUAAUCUAG	26.4024	0.0218143	0.0316769	0	0.0195274	0	0.166907	0	0.0748387	71.755	191.954
osa-miR1863c	UAGAAACUUGGCUGAUGCAUUACU	24.9058	10.9635	14.8807	5.15028	14.3402	6.2594	8.86778	71.7063	88.3634	9.20302	19.3235
osa-miR528-5p	UGGAAGGGGCAUGCAGAGGAG	23.7111	14.1228	12.9507	8.06605	12.1248	74.7533	39.3353	20.6941	17.9128	19.1057	18.0454
osa-miR5159	AACUAGAGUGGGUCAACGGGUACC	21.6776	24.0004	23.8584	12.6392	20.1042	8.34054	16.2931	33.1725	24.7676	18.3986	35.2011
osa-miR1432-5p	AUCAGGAGAGAUGACACCGAC	21.6458	16.8736	10.5666	27.8316	18.6452	20.5214	13.5494	22.8957	36.1068	21.8028	27.665
osa-miR444f	UGCAGUUGUUGCCUCAAGCUU	21.4578	7.06003	43.4589	5.90705	38.6647	9.25942	54.9144	7.76696	34.7764	3.54017	9.22977
osa-miR171bcdef-3p	UGAUUGAGCCGUGCCAAUAUC	21.2466	14.758	18.7724	25.2737	23.2466	35.6137	23.8543	12.1373	19.8369	22.1464	16.8271
osa-miR1878	ACUUAAUCUGGACACUAUAAAAGA	21.1396	16.633	12.9288	19.0148	12.7079	12.4963	27.1176	31.5162	27.4356	14.3624	37.184
osa-miR812n-5p	AAGUGCAGCCAUGAGUUUCCGUGC	20.7707	21.325	25.5361	10.3942	13.4416	16.396	26.1644	37.6535	26.2249	11.4516	19.1201
osa-miR1846d-5p	UCCCACCGAGCAGCCGGAUCUC	20.5516	18.1528	16.3315	16.3164	18.2571	35.4672	24.8098	22.7707	18.8029	18.1718	16.4361
osa-miR1862e	CUAGAUUUGUUUAUUUUGGGACGG	20.4732	12.501	23.6097	9.99629	21.6726	8.93135	27.285	18.7288	29.3984	16.5299	36.0788
osa-miR160e-5p	UGCCUGGCUCCCUGUAUGCCG	19.7896	26.037	19.4604	17.4921	23.1419	34.359	23.7913	13.5958	16.5036	12.8273	10.6872
osa-miR827	UUAGAUGACCAUCAGCAAACA	19.235	14.5377	14.1747	17.2842	21.7358	21.8089	21.9471	11.6215	11.2832	20.0075	37.9495
osa-miR162b	UCGAUAAGCCUCUGCAUCCAG	19.0146	24.4725	18.5887	16.9096	21.9142	26.4345	14.7634	19.6102	23.5643	14.738	9.15078
osa-miR167abc-5p	UGAAGCUGCCAGCAUGAUCUA	18.4414	22.2302	17.455	18.5982	18.5451	20.287	29.0308	14.0694	19.6928	14.4319	10.0735
canN-06-3p	ACGCAAAACGAGCCAAGUCAUUAU	17.0873	11.9843	13.0152	13.451	15.4051	16.7361	22.9553	27.2123	15.2518	17.8331	17.0293
osa-miR166d-5p	GGAAUGUUGUCUGGCUCGAGG	16.4418	21.7445	19.5876	13.3584	16.5432	23.95	10.5215	10.4937	17.8742	18.9255	11.419
osa-miR3979-3p	CUUCGGGGGAGGAGAGAAGC	16.0197	66.8039	14.1581	15.5807	5.7325	14.8571	2.30772	4.05027	2.27854	28.7246	5.70379
osa-miR1862abc	ACGAGGUUGGUUUAUUUUGGGACG	15.5254	18.4547	17.6982	11.0697	19.0842	14.6985	23.4528	13.2021	13.687	9.01191	14.8946
osa-miR1863b.2	AGAGACUUGGCUGAUGCAUUACU	14.6801	14.3223	28.053	3.4837	18.9197	5.33688	9.85399	5.66781	10.5174	16.4374	34.2089
osa-miR167ei-3p	AGAUCAUGUUGCAGCUUCACU	14.3893	15.5847	25.7329	9.17993	20.4399	12.5416	9.15176	9.36049	26.2751	10.5173	5.10912
osa-miR166b-5p	GGAAUGUUGUCUGGCUCGGGG	14.1793	21.1695	10.034	16.9303	10.8552	31.0314	8.90044	16.398	8.363	13.5395	4.57129
osa-miR5150-3p	AGAAGCUGCAGCUGUCAGAAGCUC	13.1397	10.2458	15.6985	13.7893	12.1397	6.41273	12.6929	17.5153	10.9199	7.91108	24.0714
osa-miR396c-5p	UUCCACAGCUUUCUUGAACUU	12.9584	10.6783	11.334	15.2227	10.339	28.2894	11.1745	8.07306	6.94269	15.9419	11.5882
osa-miR1430*	UAGCCAAGAAUGGCUUGCCUAUC	12.6072	7.68515	3.0454	23.6953	11.6234	47.9669	21.1785	4.20449	0.912501	3.09856	2.66124
osa-miR5814	AAUCAAGUUAGGAACCAUGCAAGU	12.3803	10.5935	11.1185	7.24758	11.2871	5.45738	11.554	17.2339	15.7893	14.7068	18.8149
osa-miR11339-3p	UAUGAAUGUGGGCAAUGCUAG	12.1751	12.1791	16.6027	21.9396	16.5721	10.9206	7.9339	10.8868	10.7347	6.6014	7.37997
osa-miR390-3p	CGCUAUCUAUCCUGAGCUCC	11.8379	11.9238	19.6537	11.0762	8.93915	8.91823	15.042	8.22846	9.82396	13.1826	11.5912
osa-miR156cg-3p	GCUCACUUCUCUCUCUGUCAGC	11.6587	5.38925	7.70579	9.02152	7.73108	15.8162	23.8626	7.1158	7.99197	15.8813	16.0713
osa-miR2055	UUUCCUUGGGAAGGUGGUUUC	11.6019	6.2551	11.8786	7.17013	14.8803	13.803	16.0138	8.81649	12.9719	13.0478	11.1823
canN-04-3p	AGUCCUCACGUGGGCAUAGUCUCC	11.1657	11.1988	12.0205	5.44537	12.3499	7.02747	15.7169	12.7939	12.2001	6.47122	16.4332
osa-miR1878*	AUUUGUAGUGUUCAGAUUGAGUUU	10.312	9.07738	7.283	10.6321	7.71591	6.70674	12.6268	13.3137	9.57346	7.33579	18.855
canH-miR169-3p	CGGCAAGUUUGUCCUUGGCUAC	10.2967	5.64	7.30781	41.0825	18.139	1.41874	1.51514	5.27288	1.6508	10.281	10.6596
osa-miR5790	AAGACGAUCCUAGCAGAGCUUCAU	10.2057	6.99878	3.78013	5.62448	9.23951	10.2441	27.2888	10.9702	5.57145	9.52941	12.8105
osa-miR159f*	GAGCUCCCUUCGAUCCAAUCC	10.145	13.6247	9.07022	32.2891	9.57918	6.62084	6.36728	4.2729	10.4076	5.4598	3.75824
osa-miR160abcd-5p	UGCCUGGCUCCCUGUAUGCCA	9.6063	13.0931	11.1445	11.6004	10.982	10.1269	8.59909	6.56285	11.9915	6.86432	5.09846
osa-miR5827	UUUGUUGCAAUUUGGACUACC	9.2276	9.44818	12.1036	14.3164	12.4334	5.98241	3.69986	8.74592	9.71781	7.20033	8.62803
osa-miR2878-5p	UACAUGUAUAAAAUUCUGAGGAUG	9.16092	8.22406	7.76072	5.87378	5.25072	5.58209	7.85484	12.7081	13.8637	7.46325	17.028
osa-miR2871ab-3p	UAUUUUAGUUUCUAUGGUCAC	9.11901	9.90498	12.4571	10.2748	9.52466	6.00606	5.28482	10.0366	11.7377	8.01923	7.94412
osa-miR166ae-5p	GGAAUGUUGUCUGGUUCAAGG	9.02698	8.31688	10.0386	7.89604	8.63811	10.8292	9.08083	5.90685	10.267	10.7986	8.49768
osa-miR5807	AGGAGGUCUGGAGAGUUAUGUGGC	8.96474	4.8456	7.85002	4.04352	9.79391	7.43005	15.3795	11.5675	8.7597	7.20202	12.7756
osa-miR529a*	AGAAGAGAGAGAGUACAGCC	8.82724	10.895	10.783	7.4877	19.4439	5.03239	3.05233	8.41505	12.4511	6.48461	4.22737
osa-miR396ab-3p	GUUCAAUAAAGCUGUGGGAA	8.68628	7.73431	12.3221	7.01206	7.96976	13.6178	7.04474	12.0296	10.2039	5.16205	3.76638
osa-miR1861bfil	CGAUCUUGAGGCAGGAACUGAG	8.5435	17.9772	11.4654	0.382472	0.569861	6.25104	5.57832	16.4811	4.97005	9.72259	12.037
osa-miR408-5p	CAGGGAUGAGGCAGAGCAUGG	8.36515	8.17447	10.7463	5.13916	7.43297	5.46008	9.0994	14.1508	9.06848	8.42772	5.95215
osa-miR1876*	GCUGGCUUUUGAACCCAUUUAUGG	8.31266	6.25561	6.90392	3.69434	5.81561	4.56124	16.1448	7.38641	19.0734	4.79035	8.50092
canN-01-5p	AUGUGGGUCGCUGACAUAUGGGCC	7.67885	4.96637	10.2764	2.1075	7.73372	4.79903	13.3893	7.26991	9.32194	5.98939	10.9349
osa-miR159a.1_b	UUUGGAUUGAAGGGAGCUCUG	7.43226	6.76057	6.64935	6.1815	7.39594	15.9206	9.07463	4.07434	6.78547	7.49984	3.98038
osa-miR168a-3p	GAUCCCGCCUUGCACCAAGUGAAU	7.26422	6.61696	7.50872	6.10872	9.71559	5.20479	7.95545	5.51265	8.14662	3.3907	12.482
osa-miR2121ab	AAAACGGAGCGGUCCAUUAGCGCG	7.11105	7.39543	7.24646	4.09317	5.4397	5.38321	10.0844	9.37171	11.8544	4.86256	5.3795
osa-miR169k*	GGCAGUCUCCUUGGCUAGUC	6.68253	13.0718	6.5692	31.0514	3.50116	4.22459	4.27175	0.79148	0.149677	2.69685	0.497311
osa-miR2877	UUGCAUCCUCUGCACUUUGGGCCU	6.61148	4.22328	6.21871	4.4973	6.84989	4.53988	9.38738	10.9991	6.67624	3.63396	9.08902
osa-miR156d*	GCUCACUCCUCUUUCUGUCACC	6.4609	8.79774	4.49542	7.31426	3.53302	12.1356	5.59701	5.22753	2.84058	8.49616	6.17165
osa-miR1425-3p	CAGCAAGAACUGGAUCUUAAU	5.73676	7.09014	9.67597	7.61145	5.55865	4.30354	1.83613	6.72862	6.14826	4.74578	3.66904
osa-miR164f*	CAUGUGCCCUUCUUCUCCACC	5.72043	5.65942	5.47235	6.16559	8.08322	3.23444	6.59284	5.31926	3.68605	8.41726	4.57388
osa-miR535-3p	GUGCUUUCUCCCGUUGUCACU	5.48681	7.89124	3.17304	20.0936	4.29214	6.18309	3.24082	3.71712	1.29191	3.63668	1.34845
osa-miR1428efg	AAUUCACAGGCCCUAUCUUGUG	5.45572	4.46572	2.63064	3.90943	1.91188	18.5185	7.92128	4.20528	0.725479	8.63665	1.63232
osa-miR5339*	UGGGAAUAUUCUUUAUCUGUU	5.32234	8.13029	4.79311	13.6371	4.37303	3.8345	1.84339	7.1553	2.50643	3.84212	3.10811
osa-miR810b.1*	CGACGUAUAUCGGUGUUCGCU	5.31189	5.62582	3.78339	8.91022	5.78884	4.09451	2.24452	5.88908	4.24563	8.29877	4.2381
osa-miR166c-5p	GGAAUGUUGUCUGGUCCGAG	5.22845	8.14716	5.49933	16.4521	2.95079	1.89675	1.53656	5.7277	3.56518	3.64744	2.86153
osa-miR1873	UCAACAUGGUAUCAGAGCUGGAAG	5.10559	5.41314	3.03503	6.21134	3.94584	2.95395	5.22205	9.77612	4.47935	3.74233	6.27676
osa-miR1877*	UCUCAUUGCUUGCAUGUCAUCCAA	5.0144	3.86744	6.48418	2.10022	3.92343	3.69382	6.70032	5.42026	3.65783	5.98486	8.3116
osa-miR1868	UCACGGAAAACGAGGGAGCAGCCA	5.0089	3.637	2.65772	2.21387	2.21623	7.20371	14.2131	6.33473	3.89681	3.39484	4.32099
osa-miR1861hj	CGGUCUUGAGGCAGGAACUGAG	4.99856	8.13199	10.6413	2.2183	1.47975	0.455593	0.981343	5.84248	3.93253	4.35472	11.9476
osa-miR2121a*	UGCUAAUCUAUCGCUCCGUUUUCC	4.97547	9.91101	3.89139	3.41119	1.16207	8.30487	3.50578	10.0949	3.27083	3.32374	2.87887
canH-miR11339-3p	AUAUAUGAAUGUGGCCAAUGCUAA	4.94548	7.9795	10.5361	2.15691	4.54948	2.75355	4.79452	4.8426	4.83493	2.77289	4.23428
osa-miR167f*	GAUCAUCUGGCAGUUUCAUC	4.77108	7.38235	6.70321	7.11711	4.13086	8.35163	5.21556	3.10499	2.2954	1.86821	1.54148
osa-miR164d	UGGAGAAGCAGGGCACGUGCU	4.65132	4.33104	3.94287	4.03773	5.27264	8.2015	5.43365	3.04109	4.31551	4.77513	3.16204
osa-miR2876-3p	UUCCUAUAUGAACACUGUUGC	4.55883	4.39234	4.51184	4.72387	5.43153	5.06616	3.09677	4.39977	5.31704	3.61172	5.03728
osa-miR1870-5p	UGCUGAAUUAGACCUAGUGGGCAU	4.53791	3.31013	2.44082	4.35564	2.72231	4.5119	7.98507	7.53927	2.74787	3.86031	5.90576
osa-miR1859	UUUCCUAUGACGUCCAUUCCAA	4.45096	2.49487	2.40559	6.08888	5.28836	8.11889	4.83796	2.44746	1.19581	5.42671	6.20505
osa-miR3979-5p	UCUCUCUCUCCCUUGAAGGC	4.28048	17.736	3.75266	2.33745	1.9648	5.49918	0.899445	1.1105	0.335118	7.06712	2.10255
osa-miR812f	ACGGAUGAUUAAAGUUGGACACGG	4.11189	0.231806	0.509189	0.1607	0.533551	8.5196	10.093	0.478998	0.504326	6.6617	13.4261
osa-miR3980ab-3p	CUGGCCGAGGCCGUCGAUUCU	4.08476	0.0218143	0	10.131	4.92051	18.5362	7.2007	0	0.0374193	0	0
osa-miR164e*	CAUGUGUCCGUCUUCUCCACC	4.07558	3.34153	7.15266	2.99258	6.80074	3.22691	4.53218	2.12269	6.87717	1.91041	1.79891
osa-miR171e-5p	UGUUGGCUCGGCUCACUCAGA	4.0273	7.79437	6.60063	4.12364	1.6706	5.72733	1.18624	1.87917	1.77332	6.46269	3.05508
osa-miR1863a*	AGUCUAAUAUGGUAUCCGAGCUUA	3.94949	2.50913	3.14208	1.52403	5.14451	3.25107	8.73554	3.74705	3.4003	2.80198	5.23918
osa-miR812ghij	AAGACGGAUGAUUAAAGUUGGACA	3.88355	0.164837	0.319694	0.436528	0.412786	8.97249	10.0189	0.395251	0.460953	5.13475	12.5193
canH-miR2905-5p	GUCUUUAUCACUGACAUGUAGGCC	3.81111	4.48079	6.30548	2.00407	4.40624	1.42133	1.57611	5.76651	5.62843	2.58961	3.93251
osa-miR3982-3p	AGUUGCCUACAUGGAGCGCCA	3.73638	4.03983	4.62075	6.36182	5.47623	2.24465	2.07464	2.65988	3.77378	3.67286	2.43938
osa-miR2863c	UUAGUAGGACUAGAAUGGGCCAAA	3.70991	3.61867	2.55757	3.0402	2.90101	3.08366	3.49475	5.17758	3.81079	2.35035	7.06452
osa-miR393b-5p	UCCAAAGGGAUCGCAUUGAUCU	3.67334	3.84105	1.92632	5.37921	4.13734	6.07536	3.22368	2.80186	2.16369	4.9375	2.24737
osa-miR1863a	AGCUCUGAUACCAUGUUAGAUUAG	3.61409	1.95079	1.82014	2.54872	2.99616	3.19049	7.16764	4.02682	4.24029	2.60848	5.59141
osa-miR812ntu-3p	ACGGAAAAUCAUGGCUGCACUUAA	3.54436	2.67514	2.74169	1.99795	2.27909	2.07858	5.23279	6.54966	5.41048	2.45	4.0282
osa-miR5788	UGGAUGUGACAUACUCUAGUA	3.50031	3.96157	4.08677	4.70447	5.4769	3.78224	1.85758	2.30259	2.43247	4.40972	1.98884
osa-miR528-3p	CCUGUGCUUGCCUCUUCCAUU	3.45955	3.57868	3.90329	1.84686	3.88398	3.99369	4.66757	3.6875	4.65541	2.76175	1.61678
osa-miR169r-5p	UAGCCAAGGAUGAUUUGCCUG	3.1762	5.36061	1.5603	4.53907	1.86901	11.2747	0.745357	2.26377	0.84199	1.93423	1.37293
osa-miR5825	AAAACAUCUGAUAACCUGAAACGG	3.09501	1.89095	1.34464	2.46018	3.03924	1.81424	5.34978	4.39264	2.31495	3.56451	4.77898
osa-miR810a*	ACAUGUGGUGAGCUUACGAUG	3.08681	2.91501	4.02226	3.76977	3.85608	1.85042	1.57574	4.38768	3.63405	3.7211	1.13604
osa-miR169ghjm*	GGCAGUCUCCUUGGCUAGCC	3.03392	5.45959	2.36474	14.1483	1.98764	2.6255	1.32635	0.279807	0.0374193	1.57536	0.534474
osa-miR1428a-5p	CGUUUUGCAAAUUCGCAGGCC	2.94322	2.64427	3.52226	2.3685	1.2054	2.32055	1.36711	3.24517	2.90851	4.75577	5.09461
osa-miR1846d-3p	UAUCCGGCGCCGCAGGGAGG	2.93359	4.69679	3.86419	3.3683	3.20098	3.91545	1.71764	2.75893	3.69118	1.55523	0.567183
osa-miR169r-3p	UGGCAAGUCUCCUCGGCUACC	2.90508	6.97671	1.77961	3.66223	0.925811	11.4994	0.223188	2.48648	0.550244	0.683132	0.263968
osa-miR156e*	GCUCACUGCUCUUUCUGUCAUC	2.87372	2.99539	2.81199	1.14652	2.89467	4.54831	4.73566	1.98373	2.24112	3.03785	2.34195
osa-miR1879	GUGUUUGGUUUAGGGAUGAGGUGG	2.7922	2.05043	2.4634	1.74728	2.19571	1.83974	3.7675	4.64193	3.88727	1.73133	3.59743
osa-miR1880	UUCCAAGCGGGCCACUUAAGCAUU	2.77476	2.73312	2.25811	1.36797	1.94947	1.56333	4.23861	4.40928	3.48178	1.82222	3.92368
osa-miR1865-5p	UGCUAGUGAUGGUGAUUCUUCGAC	2.74248	2.12938	2.84239	2.38918	1.78039	3.1833	3.06309	5.42029	2.52171	1.19014	2.90497
osa-miR166h-5p	GGAAUGUUGGCUGGCUCGAGG	2.71345	4.68406	2.05843	2.60631	1.78784	4.9415	0.923302	3.02547	2.77944	3.38935	0.938808
osa-miR11336-3p	GAAUAUGGGAAAUGCUAGAAAGUCU	2.6882	2.94762	2.07275	4.12427	1.69551	1.96497	3.11917	3.52478	1.90843	1.68641	3.83807
osa-miR2090	AACUCUGAUUCUAGAAUUUUUG	2.68353	0	0	0	0.116345	0	0	0	0	5.11812	21.6008
osa-miR1860-3p	AUCUGGAAGCUAGGUUUUCUCU	2.66838	1.01924	1.18729	0.406149	0.351602	0.577298	1.68752	1.11837	1.37435	6.68019	12.2818
osa-miR1862d*	UCCCAAAAUAAACAAAGCUAGUAC	2.64774	2.75612	2.0136	2.25654	1.19171	1.60789	2.94785	5.24623	2.33015	2.74271	3.3846
osa-miR167j*	GAUCGUGCUGCGCAGUUUCAUC	2.6032	0.535247	2.60341	0.871582	1.91523	4.10726	6.99424	0.598316	1.87372	3.92628	2.60676
osa-miR166j-5p	GAAUGACGUCCGGUCUGAAGA	2.54945	3.68956	2.692	6.2584	1.37334	3.42464	0.343051	3.93338	1.56664	2.03429	0.179203
osa-miR1883a*	CCAUUCUCGAUCCGUCACAGGUGA	2.49267	2.83982	1.8049	3.73974	1.969	0.968104	1.63559	5.12382	2.58448	1.15273	3.10854
canN-09-5p	GAAGUGCAUGGGGAAUUUUGUU	2.41185	5.47781	2.2841	1.32504	1.67748	1.50181	0.61387	5.83316	2.13306	2.42677	0.845421
osa-miR5510*	CUCAGGAGUGGAUUGGGCUUC	2.40978	2.81816	2.91233	2.6928	3.0047	3.34782	1.49506	1.71555	2.07357	2.20385	1.83399
osa-miR531ac*	AGCUGGCGCGCAUCCCCGUCGAGCG	2.40695	1.37334	9.48822	0	0	0.204416	0.420582	3.55119	1.62518	2.13624	5.27038
osa-miR169b*	GGCAAGUUGUCCUUGGCUACG	2.40124	4.80165	3.55603	11.0744	1.01689	0.50769	0.33262	1.47691	0.132679	0.647275	0.466278
canN-02-3p	CUAGGUGGUGUCUACUCGAGUUUU	2.3962	1.52486	1.03934	1.68473	1.86623	1.98282	5.11901	3.51941	2.12613	1.78256	3.31689
osa-miR1853-5p	AGCAUUCAAACAUUCCCAAUUACC	2.38845	2.43662	2.41201	0.822217	2.40965	0.800715	5.89401	1.42063	2.68583	1.35528	3.64752
osa-miR1864	UUGUAGUAACGUGAUGGUCAAUGU	2.35749	1.28194	3.16893	1.81916	1.15287	0.15643	0.345397	2.66532	8.6257	1.1155	3.24362
osa-miR167g*	GAUCAUCCGGCAGCUUCAUC	2.29134	2.30405	3.12395	4.69139	1.53982	2.94063	2.33093	1.62628	2.48772	1.21261	0.655992
osa-miR159f	CUUGGAUUGAAGGGAGCUCUA	2.2496	2.88999	1.14002	4.48653	1.35727	6.51702	1.57829	0.690946	1.24256	1.55292	1.04043
osa-miR810b.1	UGAACACCGAUAUGCGUCAUC	2.24244	2.29343	1.87621	3.5127	2.18277	2.28979	0.91107	2.18777	1.4552	3.43074	2.28475
osa-miR444d.1*	ACCAAGCAUGAGGCAACAACU	2.22391	3.53054	2.03145	2.59018	2.1812	3.90499	0.612697	2.25375	1.71206	3.17402	0.248237
osa-miR1864*	AUUGACCAUCGCGUUACUACGCCA	2.20904	2.05612	4.85983	1.57898	1.71087	0.352703	0.723322	2.67143	4.11529	1.22096	2.80085
osa-miR2879	GCCAGAUGUGUUAAAAUAAUGACC	2.18284	1.55346	2.93947	0.617956	2.47928	1.45146	2.75058	2.83023	2.46971	1.21947	3.51676
osa-miR2863b	UUCGUUUAUUUGGACUAGAGU	2.16378	2.88174	2.98843	3.61903	2.68831	1.52089	1.10123	2.52546	2.0709	1.32819	0.913617
osa-miR1861ekm	CGGUCUUGUGGCAAGAACUGAG	2.11225	4.36605	3.69594	0.254207	0.352601	0.976464	1.58363	2.27708	3.35336	1.53006	2.73307
osa-miR1862e*	AUCCCAAAAUGAAAAAAUCUAGUA	2.10506	1.46374	2.09652	2.20807	1.89182	0.988501	3.13568	1.80234	2.3719	1.58845	3.50361
osa-miR444a.1_d.1	UUGCUGCCUCAAGCUUGCUGC	2.05872	2.20618	2.06289	1.95149	2.09696	2.86337	2.57676	1.0127	1.39742	2.78607	1.63335
osa-miR1865-3p	CGAAGAAUCGCAGUCACUAGUUGU	2.03939	1.55532	2.45843	1.69875	2.34676	1.35294	2.54324	2.91633	2.71729	1.07499	1.72987
osa-miR1855	AGCACUGGAGUAGCCAAGAGA	2.02347	0	0	4.30703	4.4294	5.64623	1.91212	0.0257892	0	2.95961	0.954539
osa-miR319b*	GAGCGUCCUUCAGUCCACUC	1.98433	1.6184	3.2798	2.24166	2.40374	1.57106	1.61668	1.69015	2.89348	1.35656	1.17174
osa-miR5159*	UACCUGUUGACUGACUCUGGUUCA	1.95661	4.20187	0.934539	2.90809	1.02167	0.779756	0.626102	5.12859	0.324021	2.39913	1.24238
canN-03-5p	ACUCAGCCUAGGAGGGGAUGCGAC	1.89787	1.49558	1.34286	1.06704	1.40498	1.61708	4.48064	2.54839	2.44591	1.09227	1.48394
osa-miR156j-3p	GCUCGCUCCUCUUUCUGUCAGC	1.8854	1.31885	1.5101	0.643376	0.783915	1.54344	0.74653	1.50234	1.24337	4.4572	5.10486
osa-miR2874	AUGUGAACAGUGUCAAACAGUGUC	1.87018	1.42503	2.45891	1.84606	1.29388	1.0349	1.53145	3.57549	3.56071	0.570711	1.40468
osa-miR2106	CCGAGGUUUUCUGGAUACAUU	1.80881	1.14001	2.41388	0	0.0382356	1.23961	4.32309	1.79605	3.16699	1.20586	2.76439
osa-miR812v	AUGGCUGCACUUAAAAUGGGACGG	1.7814	2.24464	1.67366	1.43258	0.941954	1.62415	3.00126	2.83497	1.19576	1.09376	1.77122
osa-miR435	UUAUCCGGUAUUGGAGUUGA	1.76966	2.06478	2.07399	3.23075	1.61893	2.15525	1.26577	1.4112	1.26558	1.64614	0.964212
osa-miR2118er	UUCCCAAUGCCUCCCAUGCCUA	1.76405	2.23478	0.507561	0.548126	0.376261	6.18779	3.38863	1.66847	0.603014	1.21144	0.914455
canH-miR11339-5p	AGCAUUGCCCAUAUUCACAUAGAU	1.70735	4.56285	1.93598	1.20907	1.28664	1.76429	0.990361	1.55858	2.26806	1.16671	0.330918
osa-miR1846abc-5p	AGUGAGGAGGCCGGGGCCGCU	1.65916	1.02475	1.18729	5.26515	3.85551	1.65443	0.929973	0.875228	0.854736	0.296122	0.648402
osa-miR1870-3p	UUUAGGGCUAAUUCAGCAUGAACA	1.63525	1.05472	1.5434	0.978538	1.7464	0.575706	1.98628	2.16042	1.35393	1.32968	3.62345
osa-miR156b-3p	GCUCACUCUCUAUCUGUCAGC	1.6266	2.1258	1.51063	3.92961	1.77519	0.464743	1.16242	1.35935	1.35392	1.62282	0.961505
osa-miR5143ab	UGUGGUAUGUUGGCAAUGUAGGAA	1.61312	1.3781	0.980864	0.801752	0.66504	2.72439	2.39837	2.69087	0.352117	1.4215	2.71817
osa-miR1857-3p	UCAUGCUCCAAGAAAACCAGG	1.57639	1.46433	1.64154	1.34551	1.6861	1.59539	1.89908	1.00445	1.88818	1.74156	1.49778
osa-miR1863b*	UAGUUACAUGGUAUCAGAGCUGA	1.53192	1.09274	1.20595	0.940831	1.21648	0.837843	1.52237	1.73636	0.556205	2.92506	3.28536
osa-miR11340-5p	AUCCGAUCUACGAUCCGAUUACAC	1.50036	1.48521	1.23946	1.71748	1.09065	0.794747	1.6513	2.25203	1.60564	0.953717	2.21334
osa-miR398b*	GGGGCGAGCUGGGAACACACG	1.48762	1.99908	2.41281	1.3426	1.69102	0.9568	0.441485	2.25465	1.73834	1.38663	0.652785
osa-miR3980ab-5p	AAUCGACGGCCUCAGUCAGGG	1.47727	0	0	2.47831	2.80626	4.41213	5.07596	0	0	0	0
osa-miR1862c*	UCCCAAAAUAAGUCAAUCCCGUAC	1.34389	1.74606	0.49249	1.30373	0.697396	2.45405	1.69654	3.16071	0.622552	0.597071	0.668302
osa-miR167d-3p	GAUCAUGCUGUGCAGUUUCAUC	1.32834	1.04308	1.10518	1.4127	1.77419	1.18817	1.46195	1.79241	1.34218	1.08312	1.08044
osa-miR1859*	GGAAUGGAUGCGUAGAGAAAGA	1.32516	1.32293	0.608005	1.98102	1.60878	2.36817	0.815023	1.14415	0.385283	2.02132	0.996921
canN-07-5p	UCGCCGCGGCUGGCAUCAGCA	1.23866	1.26402	2.19472	1.16698	2.04618	0	0	1.00456	1.82007	1.59898	1.29109
osa-miR11341-5p	CCUAGGCUAUUUUGCGAGACGAAU	1.22445	0.926038	0.713898	1.16028	1.22492	0.719882	2.37084	1.3808	0.824925	0.885688	2.03728
osa-miR5155*	UAUCUUUCGGUGGUAUUAAAGUGU	1.2232	0	0	1.02906	1.58166	1.84038	2.96504	0	0	1.61891	3.19697
osa-miR2092-3p	ACCAGCAUUCCAUUGGCAGAGG	1.20925	1.4971	0.354626	2.02132	0.874142	0.491107	0.539878	4.32608	1.0053	0.402937	0.579992
osa-miR1848	CCUCGCCGGCGCGCGCGUGCA	1.20408	0.72504	0.918134	2.69133	0.762678	1.23046	1.10788	0.538833	0.256858	1.85442	1.95522
osa-miR166e-3p	UCGAACCAGGCUUCAUUCCCC	1.19351	1.23424	0.548473	1.54628	0.518084	3.25168	0.757589	0.758296	0.425241	1.85018	1.045
osa-miR167b*	GAUCAUGCUGUGACAGUUUCACU	1.17336	1.81057	1.56791	1.42382	1.48826	0.788414	0.684143	1.92049	0.513716	0.80251	0.733791
osa-miR1881	AAUGUUAUUGUAGCGUGGUGGUGU	1.16643	1.3416	0.466556	1.4685	0.602253	1.59121	2.40644	1.3559	0.54003	0.740064	1.15177
osa-miR399d	UGCCAAAGGAGAGUUGCCCUG	1.16394	0.427794	0.923053	0.60192	0.907067	0.688113	1.03821	0.697326	1.01551	4.13307	1.20737
osa-miR159a.2*	GAGCUGCUGGGUCAUGGAUCC	1.14982	1.55321	1.18318	1.0317	1.23497	2.34022	0.561327	1.15042	0.614936	1.24677	0.581453
osa-miR1431	UUUGCGAGUUGGCCCGCUUGC	1.14665	0.76145	1.05408	1.05011	1.58073	1.51958	1.7269	0.915181	1.10486	1.03989	0.713677
osa-miR1428bcd	UAAGAUAAUGCCAUGAAUUCG	1.13956	0.726659	1.21711	1.18659	2.1213	2.20339	0.327708	0.702217	0.529824	1.21641	1.16437
osa-miR1858ab	GAGAGGAGGACGGAGUGGGGC	1.11014	1.18831	1.05278	2.89701	2.01372	0.80289	0.136986	0.99529	0.482257	1.19975	0.332378
osa-miR5144-3p	UCUCCUCAGCAGCACAAGAAG	1.10725	1.72458	0.49196	3.04981	0.566584	0.502067	0.38401	2.24272	0.526461	1.18709	0.397244
osa-miR1856	UAUGCGUAAGACGGAUUCGUA	1.0707	0.776479	1.01154	1.20438	2.03521	0.0508719	0	0.805764	0.494178	2.33129	1.99726
osa-miR172b	GGAAUCUUGAUGAUGCUGCAU	1.06306	1.60235	0.855017	1.21402	2.16941	1.08423	1.48163	0.579649	0.436338	0.698624	0.509283
osa-miR2118cq	UUCCCGAUGCCUCCUAUUCCUA	1.05731	2.12826	0.170638	0.756453	0.343193	2.61116	1.93133	1.16384	0.233899	0.703475	0.530858
canN-08-3p	CAAAAUUUUCCAUGCACUUCGA	1.04682	2.1922	1.41832	0.826278	1.35239	0.292612	0.322189	1.65446	1.0963	0.841296	0.472121
osa-miR444b.2*	GCUUGUGGCAGCAACUGCACA	1.04256	0.951246	1.90282	1.62925	1.25625	0.59892	0.477471	0.915418	0.537499	1.23055	0.926212
osa-miR1423-3p	AGCGCCCAAGCGGUAGUUGUC	1.01875	0.975519	1.66983	0.893204	2.28337	0.35126	0.723867	0.700338	1.462	0.757157	0.371002
osa-miR2905	UACAUGUCAGUGACAAAGGCA	1.0061	1.15529	0.990193	1.44165	1.29455	1.0607	0.76426	1.26786	1.35734	0.287472	0.44171
osa-miR164b*	CAUGUGCCCGUCUUCUCCACC	1.00408	1.1884	1.36487	1.54919	0.638707	0.873723	0.933733	1.14126	0.531538	0.632722	1.18664
osa-miR1851	CGUCUGGGAUGGCAUUUUGGC	0.997561	0.123076	0.136473	0.352673	0.0959986	1.97647	2.84384	0.130081	0.0518793	2.28472	1.98041
osa-miR6254	UGCUCCGGAUAUUAUGGCAUG	0.98458	1.30264	1.25941	0.904017	0.990237	1.00802	0.31491	1.04401	0.686352	1.21819	1.11801
osa-miR169c*	GGCAAGUCUGUCCUUGGCUACA	0.973417	0.455209	1.30343	2.26498	2.8166	0.204416	0.0690794	1.1881	1.01037	0.228733	0.193259
osa-miR5809	UCGUCGCCGGCGACCACAGC	0.965928	0.736586	1.57728	1.57255	1.32085	0.493065	0.607198	0.40613	1.01975	1.04474	0.881122
osa-miR444d.3*	ACUUGCAAGAAAGGCACAAAA	0.961061	0.76145	1.30979	1.1962	1.56113	0.595885	0.584556	1.10122	1.20685	1.07277	0.220748
osa-miR1882abcdefgh	AGAUUGCUUUCAAGGUCAUUUCUU	0.954875	0	0	0	0	0	0	0.0257892	0	2.55903	6.96393
canN-05-3p	UAAAGUGUAGGCACCUCUAGUACA	0.950496	1.00328	1.12839	0.62381	1.11952	0.495585	1.14884	0.749566	1.05121	0.717182	1.46758
osa-miR1857-5p	UGGUUUUUUUGGAGCAUGAGG	0.945948	1.06209	1.11853	0.816364	0.812886	0.802673	0.895727	1.4528	0.984876	0.892003	0.621537
osa-miR2094-3p	CAGAGCUGUGGCAUCCACGUCG	0.927557	0.779532	0.416883	0.826278	0.693156	0.990506	3.06135	0.789993	0.688884	0.721186	0.307811
osa-miR171c-5p	GGAUAUUGGUGCGGUUCAAUC	0.921016	1.78119	0.365252	1.69908	0.64373	1.3244	0.835299	1.01533	0.588554	0.859968	0.09736
osa-miR5513	UAACAAAGGACAACAGACUGA	0.909884	1.03384	1.22936	1.2982	1.22492	0.999529	0.505632	0.79825	0.608975	0.790359	0.609779
osa-miR1867*	UCCCUCUAUCCCAGAAAAAAACAA	0.899475	0.741254	0.601401	0.992832	0.802731	0.828671	0.87541	1.96561	1.38702	0.547829	0.251996
osa-miR169i.2-3p	UGAGUCGCUCUUAUCACUCAUG	0.891205	1.57207	2.01484	1.20791	0.480776	0.4633	0.503265	0.358935	1.57691	0.276191	0.457851
osa-miR440*	GUCCUGAUCACUAGGAGACUCUGA	0.868436	1.66661	0.623936	1.52694	0.530059	0.315528	0.38025	2.26229	0.388646	0.476229	0.51388
osa-miR166k-5p	GGUUUGUUGUCUGGCUCGAGG	0.862492	1.48767	1.24414	0.252732	0.369455	1.24069	0.280077	1.20524	0.791878	1.46326	0.289782
osa-miR166l-5p	GGAUUGUUGUCUGGUUCAAGG	0.847807	0.979499	0.856351	0.226731	0.792397	0.798344	0.843164	0.440449	0.70848	2.36199	0.47066
osa-miR1858b*	CCCAAUAUGUCCUCCUCUCCU	0.847309	0.450541	0.465258	2.98462	2.34095	0.141439	0.0684929	0.186668	0.167559	1.03113	0.63643
osa-miR2866*	UGCUGAGCACAAACUAGAGA	0.823288	0.537115	1.13786	0.938507	1.13559	0.628021	0.872498	0.709104	1.05635	0.692194	0.525638
osa-miR159a.1*	GAGCUCCUUUCGGUCCAAAAA	0.814821	0.904131	0.676241	0.522707	1.00225	0.565044	1.49939	0.704721	0.461836	0.967309	0.844583
osa-miR1320-5p	UGGAACGGAGGAAUUUUAUAG	0.811637	0.72809	0.516029	2.1768	0.46973	0.809155	0.361954	0.556991	0.284063	0.580207	1.63335
canN-09-3p	CGAAAUUUUCCAUGCACUUCGA	0.805099	1.3927	0.919998	0.982018	0.701709	0.229852	0.367453	1.84789	0.887078	0.459777	0.262507
osa-miR1428f*	UAAGAUAAUGCCGUGAAUUCG	0.803338	0.793284	0.681691	0.416649	0.21491	1.14789	0.695768	1.34335	1.09707	0.882965	0.759819
osa-miR1858a*	CCCAAUCCGUCCUCCUCUCCU	0.799633	1.08739	1.33659	0.369022	0.141896	0.411718	0.460347	1.88269	1.10898	0.814112	0.383597
osa-miR5802	AUGGACUGUACUUUGUAAAGCGGA	0.788805	0.298523	0.144174	0.753549	0.349963	1.3322	2.69303	0.439824	0.460946	0.478976	0.936866
osa-miR319a-3p	ACUGGAUGACGCGGGAGCUAA	0.769112	0.788616	0.608242	1.24324	0.453552	1.38652	0.435966	0.663669	0.4482	1.06699	0.596132
osa-miR5082	UGCGAUGAUGGCCGCGCGGGUUCA	0.762383	0.223403	1.01997	0.819848	0.479066	0.38051	1.88435	0.395877	0.52557	0.645697	1.24954
osa-miR810b.2-5p	CGGCAUAAUUAGAUCACUUGA	0.761184	0.415657	0.488704	0.97474	0.702456	1.11683	0.809545	0.941715	0.369116	0.911957	0.881122
osa-miR167a-3p	AUCAUGCAUGACAGCCUCAUUU	0.751466	0.492551	0.90535	0.449079	0.792397	0.522097	1.35195	0.531828	1.19664	0.828139	0.444632
osa-miR530-3p	AGGUGCAGAGGCAGAUGCAAC	0.726913	0.784883	0.348646	3.45363	0.24976	1.6812	0.372385	0.250261	0.0952593	0.0331109	0
osa-miR1848*	GUGCGCGCGGCCGUCGAGUGG	0.722598	0	0	0	0	0	0	0	0	4.34112	2.88485
osa-miR1871*	UCUAACAUGGUAUCGGAUCCAUAG	0.701676	0.517851	1.07131	0.342441	0.557175	0.315013	0.500113	0.470232	0.970349	0.659518	1.61276
osa-miR1875	ACAAUGGAGUGAAGUGCAACAGAA	0.683464	0.474814	0.608005	0.314965	0.92157	0.268618	0.706765	1.02123	0.902369	0.631761	0.98454
osa-miR2872*	UUCGGUUUGUAGAAUACCAUC	0.676326	0.943186	0.582545	1.64675	0.584436	0.285397	0.308804	0.426675	0.921067	0.554899	0.509497
osa-miR812klm	ACGAACGGUUAAAGUUGGACGCGG	0.676201	0.133345	0.0791923	0.126523	0.0305741	2.53158	3.62243	0.0955254	0	0.072972	0.0698712
osa-miR2871b-5p	CAUGGUGACCGUAGAAACUAACAU	0.675746	0.30786	0.999521	0.127684	1.15946	0.297868	0.696333	0.605321	1.18472	0.284406	1.09428
osa-miR814a*	AUUCGUUGUACUAUGAAGUGUC	0.611503	0.467096	0.447699	0.669113	0.589496	0.64646	1.11024	0.388481	0.352941	0.54435	0.899152
osa-miR397a	UCAUUGAGUGCAGCGUUGAUG	0.610749	0.401902	0.939952	0.227625	1.04907	0.487659	0.6017	0.415522	0.470336	0.531285	0.982437
osa-miR1861h*	CGGUUCCUGUCCCAAGACUGAG	0.587536	0.640334	1.08742	0.40673	0.218295	0.0200305	0.149197	0.408753	0.201557	1.0744	1.66864
osa-miR810b.2	AAGUGAUUUAAUUAUGCCGUU	0.583485	0.919163	0.544121	1.21756	0.833233	0.279281	0.228707	0.617453	0.376784	0.489089	0.329457
osa-miR1429-3p	GUUGCACGGGUUUGUAUGUUG	0.572217	0.0510971	0.0158385	0.917467	0.890996	1.18555	0.624908	0.0955254	0.05784	1.23538	0.647565
osa-miR5083	AGACUACAAUUAUCUGAUCA	0.571462	0.472602	0.542493	0.39181	0.569149	0.209455	0.509958	0.21684	0.306198	1.2392	1.25692
osa-miR5810	ACGGAACCCUAAUGGCGAUGGCAU	0.561966	0.816375	0.206961	0.854652	0.303354	0.113483	0.41389	1.08608	0.475413	0.434995	0.914455
osa-miR1849	UAUCGUAUCCUAGGUUGGUUU	0.559344	0.366425	0.396929	0.575607	0.696541	0.702006	0.938038	0.356938	0.567302	0.551948	0.44171
osa-miR1846ab-3p	UGACCCCGUUCUCCUCGCCGG	0.542203	0.513774	0.263711	0.81051	1.11531	1.29249	0.486142	0.203065	0.227938	0.399138	0.109955
osa-miR398a*	GGAGUGGUACUGAGAACACAGG	0.534855	0.459535	0.017466	0.222353	0.496883	0.24592	0.403459	0.524197	0.116504	0.229465	2.63277
canH-miR9774ab-5p	AGAAAUACCCAAUAUCUUGCUGA	0.534084	0.140222	2.18891	0.380729	0.0730501	0.125737	0.0574753	0.501539	0.0518793	0.5295	1.2918
osa-miR1863b	AGCUCUGAUACCAUGUUAACUGUU	0.524607	0.178841	0.44856	0.314965	0.576846	0.478143	0.804592	0.323518	0.190519	0.667732	1.26235
osa-miR2118bn	UUCCCGAUGCCUCCCAUUCCUA	0.517885	0.491369	0.582308	0.588157	0.64138	0.401766	0.458588	0.619486	0.312159	0.610892	0.472744
osa-miR399abc	UGCCAAAGGAGAAUUGCCCUG	0.504292	0.0218143	0.282037	0.191392	0.13003	0.134956	0.108845	0.381476	0.467738	2.0169	1.30773
osa-miR2874*	CACUGUUUGGAACUGUUCACAUGU	0.503613	0	0	0	0	1.9229	0.970912	0	0	0.876215	1.26611
osa-miR5801a*	CAACGAUCGAAAACGUUUUGGUAC	0.487537	0.694231	0.410043	1.11793	0.725404	0.195196	0.177924	0.614087	0.240683	0.299921	0.399951
osa-miR5145	ACCUGUUUGGAUUCUUGAGGGCUA	0.484475	0.376697	0.426211	0.615052	0.587857	0.372733	0.718389	0.290959	0.359726	0.416849	0.680274
osa-miR169a	CAGCCAAGGAUGACUUGCCGA	0.480913	0.0803799	0.49933	0.529141	0.569042	0.771248	0.708158	0.0817506	0.71698	0.437421	0.415682
osa-miR162ab*	GGGCGCAGUGGUUUAUCGAUC	0.479516	0.856179	0.135706	0.348875	0.212344	0.999312	0.316104	0.826544	0.300238	0.676473	0.123388
osa-miR529a	CUGUACCCUCUCUCUUCUUC	0.477863	0.45555	0.21241	0.62935	0.335495	0.187982	0.224361	0.535585	0.161599	0.975135	1.06116
osa-miR11340-3p	AAUAGUGUAAUCGGAUUAUAGAUC	0.477774	0.428135	0.138961	0.314385	0.61754	0.383544	0.322189	0.659286	0.190519	0.418016	1.30516
canH-miR2905-3p	CUCACAUGUCAAUGACAAAGGCAC	0.475867	0.801687	0.473396	0.405255	0.569221	0.195048	0.22988	0.832805	0.43374	0.416849	0.400789
osa-miR11336-5p	GACUUUCUAGCGUUGCCCACAUUC	0.470239	0.481691	0.481004	0.497019	0.338097	0.591774	0.868152	0.191051	0.337657	0.434148	0.481794
osa-miR159a.2	UUGCAUGCCCCAGGAGCUGCA	0.459052	0.653997	0.369367	0.27699	0.545381	0.67579	0.188942	0.394116	0.515423	0.583159	0.387356
osa-miR11337-5p	UGCGAGACGAAUCUAACGAGG	0.455044	0.634047	0.449327	0.351512	0.388127	0.374176	0.373558	0.424288	0.3844	0.561444	0.609565
osa-miR2120b-5p	ACACCAACCGCGACUAAAGA	0.447269	0.414722	0.631451	0.797378	0.61248	0.412428	0.177338	0.419279	0.548596	0.308135	0.150877
osa-miR5338	UGAAGCUUCAGUUGGUUGUAU	0.445874	0.687698	0.195474	1.37857	0.225848	0.581478	0.0519561	0.588924	0.112258	0.389757	0.246776
osa-miR5179	UUUUGCUCAAGACCGCGCAAC	0.444034	0.639309	0.744241	0.0914512	0.400065	0.335903	0.205479	0.60857	0.626857	0.497007	0.291457
osa-miR1860-5p	AGAAAACCAGCUUCCAGAUCU	0.433626	0.0919255	0.228012	0.0292177	0.0458612	0.148287	0.274558	0.214218	0.196479	1.62314	1.48456
osa-miR2876-5p	AAUUGCUGGCAGCACUGUUUA	0.428509	0.203797	0.504543	0.226151	0.586858	0.391321	0.664067	0.443308	0.6651	0.435636	0.16431
canN-03-3p	CACAUCCCCUCAUCGGUUGAGUUU	0.425543	0.48916	0.152311	0.518333	0.407726	0.164355	0.373579	0.937096	0.147139	0.387537	0.67819
osa-miR444c.2*	GCUAGAGACAGCAACUGCAUA	0.42107	0.276958	0.757061	0.311167	0.873072	0.153544	0.240898	0.154735	0.680384	0.209534	0.553341
osa-miR2880	ACGGUAUCCCGUUCGGACAGGAUG	0.404983	0.348937	0.399417	0.345658	0.407798	0.330153	0.586902	0.331149	0.469445	0.319416	0.510958
osa-miR5535	UCUGCGUGAUUGAAGUCUGCAU	0.402394	0.282903	0.21294	0.280207	0.174108	0.329787	0.258628	1.95845	0.279817	0.149743	0.09736
osa-miR1320-3p	UGUAAAAUUCAUUCGUUCCAA	0.397491	0.220602	0.114124	1.57868	0.206465	0.167952	0.333206	0.186042	0.05784	0.256993	0.85301
osa-miR1850.2-3p	CUGUUUAGUUCACAUCAAUCUU	0.392445	0.425926	0.230407	1.19271	0.0611483	0.204416	0.207238	0.562626	0.145424	0.38026	0.514289
osa-miR172d-5p	GCAGCACCAUCAAGAUUCAC	0.391918	0.741504	0.341276	0.835349	0.255639	0.359403	0.693987	0	0.01446	0.37351	0.304052
osa-miR1863b.2*	CAAUGCAUCAGUUACGUUUCCUAC	0.385706	0.492893	0.186476	0.368441	0.457044	0.186905	0.259194	0.253782	0.415851	0.568171	0.668302
osa-miR529b*	GCUGUACGCUCCCUCUUCUUC	0.382819	0.130545	0.241362	0.219135	0.149485	0.049429	0.245831	0.0301722	0.118219	1.84682	0.797195
osa-miR2120*	ACAACCGGGACUAAAGAUAUC	0.382018	0.468278	0.638291	0.34682	0.193636	0.175017	0.51665	0.426911	0.59787	0.249396	0.207315
osa-miR164d*	CAUGUGCGCUCCUUCUCCAGC	0.377111	0.447399	0.279313	0.466327	0.246303	0.688606	0.365693	0.315614	0.307022	0.420648	0.234181
osa-miR1869	UGAGAACAAUAGGCAUGGGAGGUA	0.37388	0.462677	0.32946	0.260328	0.15116	0.220484	0.396787	0.334906	0.109719	0.87777	0.595509
osa-miR812q	ACGUUGGGUACGAAUAUCUACGGC	0.372436	0.203456	0.295151	0.25099	0.127428	0.499399	1.29921	0.195434	0.170098	0.249075	0.434121
osa-miR5149*	CCAAAUCGCAACAACUCCUCCA	0.372339	0.44774	0.594654	0.156321	0.296405	0.481888	0.102739	0.636119	0.683806	0.214385	0.109332
osa-miR812abcde	GACGGACGGUUAAACGUUGGAC	0.362876	0.280103	0.366112	0.668533	0.564909	0.209821	0.286769	0.297965	0.406535	0.206583	0.341429
osa-miR2878-3p	CAGGAUUUUAUACAUGUAAAGAAU	0.351848	0.208466	0.303619	0.255949	0.273528	0.138919	0.206672	0.632871	0.625083	0.210702	0.662673
osa-miR5158*	UCGUCCUCAUCCCAAUGCUCGUC	0.34623	0.300391	0.464161	0.64427	0.22421	0.11204	0.189549	0.532337	0.0374193	0.334084	0.623835
osa-miR5790*	UGAGUCCUCUAACUUCGUCUU	0.345878	0.147691	0.0914456	0.413432	0.306632	0.566121	1.177	0.039564	0.0952593	0.347996	0.273642
osa-miR5153	UGGAUUCCACUGACACGUAGACGU	0.329333	0.305059	0.143076	0.633461	0.161423	0.113483	0.327708	0.595067	0.492404	0.121483	0.400166
osa-miR1427*	GCCACCGCGCGGUUCCGCAGC	0.322605	0.109072	0	0.532358	0.937641	0	0.125968	0	0	0.580528	0.940483
osa-miR1879*	ACCUCGUCCCCAAACCAAACACAU	0.32033	0.169505	0.197102	0.442963	0.177529	0.330153	0.719542	0.48201	0.295101	0.195302	0.194097
osa-miR5801c-5p	AUCGUUUCCGAUCGUUGGAUC	0.319821	0.281377	0.422863	0.407311	0.451949	0.208378	0.189528	0.259027	0.386107	0.240014	0.351654
osa-miR169f.2	UGAGGACAAGAGCUGAUUCGG	0.319278	0.768921	0.433818	0.0984664	0.112105	0.244625	0.0342464	0.0791281	0.225399	0.742604	0.453468
osa-miR2118o	CUCCUGAUGCCUCCCAAGCCUA	0.31765	0.252344	0.48651	0.032435	0.231052	0.569717	0.538685	0.242629	0.17352	0.262256	0.387356
osa-miR2118d	UUCCUGAUGCCUCCCAUGCCUA	0.317351	0.48415	0.0649814	0.128265	0.111286	0.83963	0.693401	0.391494	0.0807993	0.270173	0.109332
osa-miR159e	AUUGGAUUGAAGGGAGCUCCU	0.316815	0.250476	0.438464	0.243974	0.29302	0.280724	0.388922	0.130706	0.728077	0.288936	0.124849
osa-miR529b	AGAAGAGAGAGAGUACAGCUU	0.316605	0.0264825	0.459752	0.214757	0.32616	0.257808	0.303892	0.121315	0.20244	0.824546	0.428901
osa-miR172ad-3p	AGAAUCUUGAUGAUGCUGCAU	0.313429	0.383233	0.310129	0.436528	0.312547	0.228043	0.574104	0.208074	0.184558	0.304657	0.192422
osa-miR444a.2-5p	GCUAGAGGUGGCAACUGCAUA	0.311534	0	0.034932	0	0	0	0	0	0	1.37398	1.70643
osa-miR1861abfino*	CGGUUCCUGUCCCAAGAUCGAG	0.308284	0.0775796	0.883145	0.0978856	0.311763	0.260693	0.143091	0	0.322306	0.337562	0.648812
osa-miR395dps*	GUUCCCUUCAAGCACUUCACGU	0.30071	0.0264825	0.078095	0.123886	0.0738693	2.26536	0.136986	0.242629	0	0.0597918	0
osa-miR5149	GAGGAGCUGUGACGAUUUGGGA	0.299992	0.194711	0.4554	0.152523	0.258241	0.35378	0.402306	0.248773	0.56388	0.217132	0.153175
osa-miR1854-5p	UGGUGAAAUUUGUAGAUUGGA	0.296366	0.0947258	0.265339	0.284005	0.755195	0.306011	0.264713	0.202439	0.147139	0.211434	0.43266
osa-miR159b*	GAGCUCCUUUCGUUCCAAUGA	0.290044	0.403767	0.28778	0.414907	0.10366	0.6448	0.0513697	0.203065	0.227938	0.40852	0.154636
osa-miR5339	CAGAUAGAGAAUCUUCUCAGA	0.288302	0.404453	0.371855	0.852592	0.283791	0.117446	0.0513697	0.32614	0.170098	0.262896	0.0423824
osa-miR1851*	CAAAAUGCCAUCCCGAACAGA	0.286243	0	0.0808198	0.0616527	0	0.354857	0.654222	0.111923	0	0.726884	0.872072
osa-miR6249ab	CGUGAAGAGCUCGCCGGCGGC	0.285173	0.102194	0.172265	0.127103	0.26665	0.257808	0.395614	0.103157	0.0374193	0.574509	0.81501
osa-miR2099-3p	ACAAAGCUGUAGCGUUAUUC	0.284046	0.19692	0.201218	0.883289	0.421302	0.116369	0.121036	0.596555	0.04338	0.0967012	0.163686
osa-miR395bdeghijklmnpqrsy	GUGAAGUGUUUGGGGGAACUC	0.283473	0.290372	0.153939	0.345077	0.18095	0.629464	0.21769	0.321131	0.288317	0.407788	0
osa-miR812o-5p	CGUGUUCAACGUUUGACUGUC	0.279874	0.553076	0.369604	0.511631	0.203899	0.121408	0.160801	0.477001	0.184558	0.0635904	0.153175
canH-miR169-5p	AGCCAAGGAUGACUUGCCGGC	0.276232	0.247426	0.228779	0.922739	0.600507	0.0709024	0.0171232	0.146478	0	0.224934	0.303429
osa-miR2871a-5p	GACCGUAGAAACUAGCAUAGAAAA	0.271488	0.147691	0.21294	0.156321	0.130813	0.189791	0.114951	0.581293	0.469453	0.224614	0.487014
osa-miR156k	UGACAGAAGAGAGAGAGCACA	0.270645	0.290713	0.104029	0.160119	0.29726	0.677599	0.188355	0.309743	0.233899	0.389757	0.0549776
osa-miR1847-5p	UGCAGUUUGCAGUUGUGGCAC	0.270637	0.0482968	0.32348	0.193716	0.541213	0.182943	0.292268	0.0653532	0.53496	0.304016	0.220125
osa-miR2095-5p	CUGAUAAUUUUACGAUGAAUAG	0.268973	0.0803799	0.129963	0	0.0611483	0.0454664	0.178511	0.358935	0.918469	0.364975	0.55188
osa-miR812m*	GCGUCCAACUUUGAUCGUCCGUCU	0.267209	0.225612	0.320225	0.415487	0.169832	0.177537	0.264127	0.411648	0.216017	0.107982	0.363626
osa-miR2867-3p	CCAGGACGUGUGGGAUGGCA	0.265079	0.18911	0.421765	0.224989	0.238642	0.387507	0.228707	0.228854	0.282356	0.228733	0.220125
osa-miR5807*	CACAUAACUCUCCACGCCUCCUAU	0.261587	0.281968	0.0824474	0.127684	0.126573	0.196491	0.201153	0.918585	0.153923	0.401358	0.125686
osa-miR166g-5p	AAUGGAGGCUGAUCCAAGAUC	0.258453	0.446805	0.187867	0.566268	0.0195274	0.674416	0.0513697	0.203065	0.01446	0.270493	0.150254
osa-miR11339-5p	GCAUUGCCCACAUUCAUAUAG	0.252449	0.130545	0.264571	0.385689	0.23369	0.327267	0.207238	0.233237	0.488151	0.143313	0.110793
osa-miR1427	UGCGGAACCGUGCGGUGGCGC	0.251175	0.0218143	0	0.558359	0.602397	0.228043	0.102739	0	0	0.638535	0.359867
osa-miR444d.2*	GCAUGAGGCAACAACUGCAUU	0.250149	0.215593	0.499093	0.127684	0.299042	0.0479861	0.418236	0.0515784	0.511177	0.121483	0.209614
osa-miR1853-3p	UAAUUGGGGAUGUUCGGUUGCU	0.249297	0.276026	0.1114	0.185539	0.295586	0.282877	0.395007	0.228854	0.132679	0.307815	0.277187
osa-miR5160*	GAAAUAUACCGUCGAUCUCACA	0.246186	0.121208	0.525027	0.274354	0.236076	0.170837	0.31491	0.0999084	0.373362	0.195302	0.150877
osa-miR6246*	CCUUUGGGAGGAACUCUUCCAGUU	0.245189	0.359548	0.143076	0.512792	0.057763	0.189425	0.103326	0.421666	0.130964	0.296854	0.236479
osa-miR5160	CGAGAUCGAUGGUAUAUUUCUG	0.241892	0.269832	0.239735	0.349456	0.183552	0.200087	0.235986	0.325514	0.0807993	0.0662217	0.467738
osa-miR814b*	AUUCGUUGUACUAUAAAGUGUC	0.241652	0.215593	0.185379	0.289859	0.18936	0.242106	0.385183	0.314362	0.103759	0.169673	0.321244
osa-miR396f-5p	UCUCCACAGGCUUUCUUGAACU	0.238905	0.258289	0.514932	0.032435	0.381357	0.232738	0.177924	0.258401	0.286602	0.149011	0.09736
osa-miR169a*	GGCAAGUUGUUCUUGGCUACA	0.23387	0.21186	0.217056	0.191973	0.341447	0.175166	0.435359	0.163501	0.248359	0.226834	0.127147
osa-miR396dgh	UCCACAGGCUUUCUUGAACGG	0.231082	0.235539	0.183988	0.332208	0.250544	0.161469	0.224382	0.111923	0.389537	0.184753	0.236479
osa-miR1846e	CAACGAGGAGGCCGGGACCA	0.225945	0.19692	0.296248	0.402619	0.343085	0.120331	0.154109	0.0773676	0.1446	0.247611	0.276563
osa-miR7694-5p	AACCUAGUACUGGAUUAGUCACCA	0.22571	0.0747793	0.177478	0.261222	0.200442	0.184019	0.448157	0.0955254	0.290024	0.109149	0.416306
osa-miR1436	ACAUUAUGGGACGGAGGGAGU	0.225219	0.319996	0.196572	0.404093	0.244556	0.275318	0.245831	0.0999084	0.02892	0.271226	0.16577
osa-miR2091-5p	UCAACCGAGCCGAGGAGGAGG	0.222218	0.336457	0.105656	0.635784	0.161423	0.0508719	0.0171232	0.718496	0.02892	0.0417605	0.125686
osa-miR5817	AUCGAAUUUGAAAGAAAAAGGUAU	0.221923	0.162628	0.167913	0.127684	0.1461	0.140362	0.264713	0.330523	0.168383	0.185073	0.525852
osa-miR11337-3p	UAUCUCGUUAGAUUCGUCUCG	0.221245	0.365493	0.221408	0.218555	0.355023	0.173574	0.177338	0.10754	0.337657	0.200885	0.0549776
osa-miR1854-3p	UCCAAUUUGGGGAUUUGCUGAU	0.220987	0.160169	0.272709	0.217393	0.32281	0.289943	0.258628	0.125698	0.0663393	0.149743	0.346434
osa-miR5147*	CUCCAUCCACGAGAGUUGUAC	0.220849	0.0872574	0.017466	0.536737	0.653102	0.291535	0.108845	0.116306	0.0374193	0.154594	0.205231
osa-miR5823	AAGGAAUUGGGUCUAAUCUCUUCC	0.216074	0.248952	0.223896	0.280207	0.291453	0.121408	0.206672	0.147104	0.145424	0.180222	0.315401
osa-miR818abcde	AAUCCCUUAUAUUAUGGGACGG	0.205734	0.22247	0.16217	0.253626	0.180095	0.167241	0.240919	0.0257892	0.220262	0.156493	0.428278
osa-miR2863c*	UGACCCACUUUAGUUCAACUAAAA	0.203773	0.450199	0.281177	0.153685	0.191997	0.160392	0.212757	0.116306	0.0663393	0.126013	0.278862
osa-miR6250	GGGGAUAGAUCGACGCGUCAAG	0.199689	0.117131	0.054886	0.194296	0.0424759	0.0479861	0.868739	0.193673	0.233008	0.0654897	0.179203
osa-miR814abc	CACUUCAUAGUACAACGAAUCU	0.199493	0.191319	0.169777	0.439165	0.303354	0.0709024	0.121036	0.172893	0.256858	0.101552	0.168069
osa-miR2101-3p	AUUUAACUCAAGUGAGCAUUGU	0.19908	0.133345	0.257731	0.128265	0.220005	0.141439	0.206652	0.409887	0.01446	0.176424	0.302591
osa-miR3982-5p	GCGCUCCACGUAGGCAACAAU	0.194495	0.306583	0.28041	0.378093	0.253145	0.0680166	0.195048	0.146478	0.184558	0.0218299	0.110793
osa-miR2863a	UUGUCCCAUUCUAGUUUAGCU	0.193629	0.175106	0.159682	0.0946684	0.272637	0.283095	0.522148	0	0.261104	0.140361	0.0274888
osa-miR397a*	UCAGCGCUUCACUCAAUCAUG	0.19291	0.0794474	0.263711	0.127103	0.18095	0.160392	0.310585	0.139472	0.109719	0.165143	0.392576
osa-miR812e*	CCAACUUUGACCGUCCGUCUU	0.192866	0.200656	0.217293	0.318496	0.0806757	0.217747	0.177924	0.0301722	0.161599	0.316785	0.207315
osa-miR160f-5p	UGCCUGGCUCCCUGAAUGCCA	0.188117	0.218734	0.12475	0.254207	0.199587	0.358108	0.0690794	0.142095	0.138639	0.195302	0.180664
osa-miR399c*	GGGCGGUUUCUCCUUUGGCACG	0.187194	0.0292828	0.0649814	0.0908704	0	0	0.0342464	0.139472	0.0374193	0.61849	0.857179
osa-miR169bc	CAGCCAAGGAUGACUUGCCGG	0.186575	0.249885	0.1114	0.657719	0.198768	0	0.0862026	0.194299	0.132679	0.0816217	0.153175
osa-miR395m*	GUUCUCCUCAAAUCACUUCAGUA	0.185045	0.228662	0.0333045	0.507519	0.101058	0.20823	0.0862026	0.462718	0.04338	0.179375	0
osa-miR5538	ACUGAACUCAAUCACUUGCUGC	0.181423	0.206256	0.159682	0.829233	0.0653886	0.145767	0.0171232	0.147104	0.0518793	0	0.191798
osa-miR6246	UUGGGGAUUUCCUGCCGGAGGAA	0.181047	0.0218143	0.0158385	0	0.218367	0.172132	0.2354	0.0257892	0.191343	0.44131	0.488475
osa-miR164c	UGGAGAAGCAGGGUACGUGCA	0.17781	0.0482968	0.119867	0.0330157	0.23269	0.375253	0.195048	0.0653532	0.233899	0.253926	0.220748
osa-miR5816	UAGGAGUGUUUGUAGGAGCGCCAC	0.175648	0.145823	0.134845	0.214757	0.0807115	0.0254359	0.36806	0.220597	0.207517	0.126013	0.23272
osa-miR5152-3p	AGACCAUGCCUAUACCUACCA	0.175102	0.19191	0.0857025	0.123886	0.303283	0.0479861	0.534359	0.118692	0.256858	0.0199306	0.0684104
osa-miR167c-3p	GGUCAUGCUGCGGCAGCCUCACU	0.174897	0.288504	0.253085	0.0914512	0.304066	0.11204	0.143091	0.259027	0.141178	0.101552	0.0549776
osa-miR399d*	GGCAGCUCUCCUCUGGCAGGU	0.174085	0.104062	0.105656	0.396497	0.0424759	0	0.155282	0	0.130964	0.460097	0.345811
osa-miR1880*	CGCUUAAGUGGUCCGCCUGGAUAA	0.17379	0.244284	0.186476	0.189337	0.0152871	0.0454664	0.437726	0.438925	0.138639	0.0417605	0
osa-miR812s	AAGACGGACAAUCAAACGUUGGAC	0.173775	0.191319	0.134609	0.240176	0.192033	0.0909328	0.0342464	0.358073	0.203264	0.138462	0.154636
osa-miR395l*	GUUCCUUCCAAGCACUUCACAC	0.168408	0.193778	0.0982858	0.621486	0.338881	0.276761	0.0684929	0.0301722	0.01446	0.0417605	0
osa-miR5493	AGCCGGGCUCGGUCGCGCGUG	0.167992	0.216525	0.126378	0.378093	0.1461	0.189425	0.160801	0.151487	0.05784	0.101552	0.151714
osa-miR6251*	CUUGCAGCGUGGCUACAUGUG	0.167794	0.234607	0.186476	0.153685	0.1843	0.309756	0.0342464	0.240869	0.0807993	0.129812	0.123388
osa-miR812g*	CUCAACUUUAAUCGUCCGUCUUAU	0.166834	0.233671	0.0999134	0.411109	0.142715	0.145401	0.143678	0.299725	0.02892	0.0948019	0.0684104
osa-miR6251	UGUGUAGCCACAUUGUAAGGG	0.166636	0.235539	0.259359	0.229368	0.184336	0.098858	0.0342464	0.193673	0.276388	0.154594	0
osa-miR1849*	GCUAACCUAGGAUAUGAUGGG	0.166105	0.298182	0.0666089	0.25099	0.112105	0.161835	0.0342464	0.228228	0.0518793	0.195302	0.26167
osa-miR2870	UAAUCAGUUUGGGGAGACAAA	0.165809	0.232148	0.336923	0.032435	0.170687	0.125588	0.125968	0.0559614	0.138639	0.191503	0.248237
osa-miR396e-3p	AUGGUUCAAGAAAGCCCAUGGAAA	0.164413	0.106862	0.285292	0.032435	0.0688097	0.0694595	0.224948	0.235624	0.3844	0.0436598	0.192636
osa-miR395jy*	GUUCCUUGCAAGCACUUCACAU	0.164193	0.243008	0.0333045	0.459312	0.17247	0.666788	0	0.039564	0	0	0.0274888
osa-miR399j	UGCCAAAGGAGAGUUGCCCUA	0.163951	0.0529649	0.12475	0.032435	0.128211	0.0934526	0.102739	0.159118	0.188804	0.548881	0.208153
osa-miR815abc	AAGGGGAUUGAGGAGAUUGGG	0.158253	0.167637	0.143076	0.34186	0.0390548	0.138919	0.292875	0.160253	0.130964	0.0854203	0.0824665
osa-miR5079ab	UUUGGAUCUGUUAUUUUGGUAU	0.157787	0.121208	0	0.441801	0.0229485	0.0600914	0.0171232	0.339289	0.155638	0.167774	0.251996
osa-miR5512ab	UAGGAUAUGGUAAUGCUAAAA	0.157529	0.327465	0.231267	0.163336	0.118947	0.202973	0	0.248773	0.05784	0.114733	0.109955
osa-miR5510	AGGCUGAUCCACUCCAGAGGA	0.156416	0.228071	0.034932	0.153104	0.192781	0.160392	0.0862026	0.195434	0.184558	0.286305	0.0423824
osa-miR3981-3p	AGUAUUAGGAUACGUCUCAUC	0.154126	0.102194	0.25036	0.156902	0.0152871	0	0.183443	0.0301722	0.0892986	0.275024	0.438575
osa-miR156fhl-3p	GCUCACUUCUCUUUCUGUCAGC	0.152825	0.203797	0.0881904	0.322294	0.0152871	0.287206	0.222602	0.0559614	0.05784	0.0967012	0.178366
osa-miR5158	UGAGCCACUGGGAUGAGGAUGAAU	0.151936	0.11374	0.0316769	0.207741	0.0925775	0.0200305	0.0690794	0.169645	0.0748387	0.114733	0.625296
osa-miR2873c	CAAAUGAAGUUGAGUUUGGAC	0.151412	0.0775796	0.017466	0.227625	0.166447	0.0454664	0	0.307357	0.103759	0.180222	0.388194
osa-miR1868*	GCUACUUCCUCGUUUUCCGUAAAC	0.150592	0.118408	0.150447	0.032435	0.0883371	0.0734221	0.246417	0.211831	0.221977	0.196034	0.166608
osa-miR164a*	CACGUGGUCUCCUUCUCCAUC	0.14897	0.0510971	0.154799	0.274354	0.158785	0.303274	0.177338	0.135089	0.0952593	0.0549408	0.0847648
osa-miR1856*	CGAAUCCGUCGGACGCAUAGC	0.146546	0.373894	0.0955611	0.358214	0.130813	0	0	0.0515784	0.01446	0.385958	0.0549776
osa-miR816*	AGUAUUAGGAUGUGUCACAU	0.145584	0.0993939	0.084075	0.254788	0.184336	0.1815	0.155282	0.0257892	0.145424	0.186973	0.138282
osa-miR2870*	UGUCUCUCCAAACUAAUUAGU	0.141424	0.138013	0.290175	0	0.262445	0.0200305	0.188942	0.0817506	0.240683	0.0398612	0.152338
osa-miR1852	AUAUGGAUUCAGAAUGCAGGU	0.141354	0.201588	0.0491429	0.0330157	0.304102	0.137476	0.138159	0.10754	0.255143	0.0616911	0.125686
osa-miR5502	UACGGAUACGGAUACGCGAUAC	0.140244	0.0701111	0.034932	0.032435	0	0.185828	0.218276	0.404642	0.187097	0.186652	0.0824665
canN-08-5p	GAACUGCAUGGGAAAUUUUGUU	0.139453	0.106862	0.0523981	0.409053	0.0585822	0.049429	0	0.468861	0.153923	0.0530414	0.0423824
osa-miR11344-5p	UAUCUCGAGAUAUCGGUACCUC	0.137589	0.0947258	0.054886	0.0952492	0.124007	0.233814	0.0684929	0.199817	0.197303	0.0986005	0.20899
osa-miR1882bcdgh*	GAAAUGAUCUUGGACGCAAUCUAG	0.134071	0.0482968	0.0158385	0	0	0.197568	0.942771	0.116306	0	0.0199306	0
canN-02-5p	UACUCGAUUAGAUACCACCUAAUA	0.133933	0.14489	0.0649814	0.156902	0.142715	0.120331	0.143678	0.398263	0.04338	0.0967012	0.0274888
osa-miR5805	ACGAGUGAUGGCGGCGUAUACCUG	0.131897	0	0	0.0990472	0.0458612	0.196125	0.48299	0	0.04338	0.270905	0.180664
osa-miR2275d	CUUGUUUUUCUCCAAUAUCUCA	0.131495	0	0.152075	0.124467	0.146136	0.173723	0.0745985	0.323754	0.0663393	0.0331109	0.220748
osa-miR2120b-3p	UUUAGUCGCGGUUGGUGUUA	0.13138	0.133345	0.202845	0.246611	0.0501016	0.120331	0.195048	0.0301722	0.0807993	0.145212	0.109332
osa-miR1861d	UGGUCUUGAGGCAGGAACUGAG	0.131201	0	0.0649814	0.0648699	0.0152871	0.145767	0.360781	0.0301722	0	0.152809	0.477341
osa-miR5821	UGGACGGAGCGAUGGUGGGCG	0.131193	0.213725	0.318067	0.0952492	0.0925775	0.144324	0.0171232	0.203065	0.0807993	0.106083	0.0409216
osa-miR810a	UCAUAAGCCCACCACAUGUGG	0.130343	0.276367	0.113027	0.159538	0.296441	0.074865	0.195048	0.0515784	0	0.136562	0
osa-miR827*	UUUGUUGCUGGUCAUCUAGCU	0.129968	0.118408	0.104029	0.195771	0.0688097	0.0239931	0.0171232	0.302974	0.272142	0.168941	0.0274888
osa-miR2873b	UUGGACUUGAGAUUUGGUAUG	0.12754	0.150491	0.114124	0.25099	0.180915	0.189642	0.0171232	0.0861335	0.176059	0.0549408	0.0549776
osa-miR169hi.1jklm	UAGCCAAGGAUGACUUGCCUG	0.12499	0.104062	0.072352	0.312642	0.13427	0.213418	0.206065	0	0.0374193	0.169673	0
osa-miR5505	GAGGAUUCGGUAUUGAUCGCUA	0.1201	0.0510971	0.192987	0.224989	0.0925775	0.130994	0.0574753	0.0515784	0.276388	0.0530414	0.0698712
osa-miR399k	UGCCAAAGGAAAUUUGCCCCG	0.119104	0.0264825	0.185379	0.0654507	0.0348145	0.0254359	0	0.212457	0.01446	0.431837	0.19472
osa-miR7692-3p	UGACUUGGCAUGCUUACGUGGCAC	0.117839	0.167637	0.0158385	0.254207	0.1079	0.134956	0.264147	0.0955254	0.04338	0.0948019	0
osa-miR812k*	GCGCUCAAUUUUGAUCGUCCGUCU	0.116914	0.0482968	0	0.0648699	0.0382356	0.331081	0.355262	0.160253	0.0518793	0.119263	0
osa-miR398b	UGUGUUCUCAGGUCGCCCCUG	0.115623	0.175106	0	0.181741	0.0806757	0.436639	0.0856161	0.0817506	0.0748387	0.0398612	0
osa-miR160ab-3p	GCGUGCAAGGAGCCAAGCAUG	0.114441	0.254553	0.017466	0.226151	0.185119	0.0654969	0.0171232	0.0773676	0.0518793	0.0797223	0.16953
osa-miR439b*	GAAUUGUGGUUGUUCGAUAGG	0.113732	0.255486	0.130493	0.160119	0.127392	0.188348	0.0171232	0.0999084	0.130964	0	0.0274888
osa-miR2866	UCUAGUUUGUGUUCAGCAUC	0.113387	0.206256	0.104029	0.0940876	0.173289	0	0.161388	0.116306	0.132679	0.103452	0.0423824
osa-miR319a-5p	AGCUGCCGAAUCAUCCAUUCA	0.113064	0.0436287	0.0333045	0.128265	0.108684	0.204416	0.103326	0.135089	0	0.249075	0.124849
osa-miR2864.1	UUUUGCUGCCCUUGUUUUGCA	0.110851	0.0218143	0.216196	0.0622335	0.215729	0.114926	0.119863	0.0791281	0.0663393	0.0880516	0.124226
osa-miR812r*	UUUGCACUGUUCAUGUCUAACGUUU	0.110807	0.147691	0.0565135	0.130321	0.0382356	0.0694595	0.121036	0.228228	0.155638	0.0635904	0.09736
osa-miR2880*	UCCCGUCUGAACGGGAAACCGUCC	0.110398	0.224338	0	0.217974	0.0195274	0	0.0917217	0.368327	0.02892	0	0.153175
osa-miR169i.2-5p	UGGUGAUAAGGGUGUAGCUCUG	0.110239	0.242417	0.072352	0.34682	0	0.280724	0.0342464	0.0559614	0	0	0.0698712
osa-miR5788*	CUAGGAUAUGUCACAUCCAGU	0.109747	0.0775796	0.101541	0.132063	0.142679	0.0680166	0	0.137712	0.0748387	0.103452	0.259586
osa-miR5540	UUGUGCGAGAUCGACGGUAUA	0.109366	0.0729115	0.0649814	0.127103	0.19784	0.0880471	0.125968	0.0697362	0.132679	0.173472	0.0409216
osa-miR2879*	UCAUUAUUCUAACAUAUCCGGAUC	0.106313	0.143023	0.179636	0	0.0195274	0.0239931	0.0574753	0.146478	0.263642	0.0218299	0.20753
osa-miR5155	ACUUUAAUACCAUUGGAAGAUUGC	0.105203	0.0218143	0	0.188756	0.107045	0.0200305	0.276904	0	0	0.118531	0.318946
osa-miR169no	UAGCCAAGAAUGACUUGCCUA	0.104029	0.11374	0.0565135	0.192554	0.0917582	0.340449	0.177924	0	0	0.0398612	0.0274888
osa-miR5073	GUUUGGUGAAUCGGAAACUAUUU	0.10389	0.181642	0	0.160119	0.0152871	0.276395	0.0862026	0.150861	0	0.126013	0.0423824
osa-miR5813	AAGCAGCGACUCUGGUCAUGGA	0.0993818	0.0510971	0.101541	0.127684	0.173253	0.0239931	0.275731	0.0653532	0.04338	0.0218299	0.109955
osa-miR171d-5p	UGUUGGCCCGGCUCACUCAGA	0.0985468	0.253621	0.1114	0.0330157	0.0348145	0.139996	0	0.104917	0.0518793	0.255826	0
osa-miR812j*	UCCAACUUUAAUUGUUCGUCUUAU	0.0985045	0.0264825	0	0.0946684	0	0.161469	0.103326	0.0301722	0.0374193	0.185073	0.346434
osa-miR1430	UGGUGAGCCUUCCUGGCUAAG	0.0984969	0	0	0	0	0.631618	0.298373	0	0	0	0.0549776
osa-miR6255	UGGGAAAAAUGGGCAGUUGAGU	0.0974271	0.0218143	0.017466	0.0292177	0	0.0440235	0.126555	0	0.130964	0.129812	0.474419
osa-miR5508	UAGAUGGCUGAUCUGGUGUGG	0.096519	0.065443	0.084075	0.0660315	0.21915	0.0920097	0.177338	0.0603443	0.109719	0.0635904	0.0274888
osa-miR5503	UUCGGAUCUUUCUAGAGGCAUU	0.0959957	0.0919255	0.0666089	0.221191	0.0925775	0.110963	0.126555	0.0515784	0.0518793	0.0218299	0.124849
osa-miR5143a*	CCUCAUUGACCAAUAUACCACAAA	0.0954145	0.164837	0	0.123305	0.0501016	0.0719792	0.108845	0.116932	0.0663393	0.101552	0.150254
osa-miR812r	ACGUUAGACACGAAUUUCUACGGC	0.0947109	0.193187	0.0939335	0.0654507	0.0653886	0.0508719	0.114951	0.0999084	0.0374193	0.0199306	0.206069
osa-miR5805*	GGUGCACGCCGUCGCCACCCGUGU	0.0938612	0.0436287	0.017466	0.0330157	0.0458612	0.225889	0.270232	0.0559614	0.01446	0.0654897	0.166608
osa-miR5815	AAUGUUAUGGACACUAGAUGACAU	0.0921842	0.121208	0.0475154	0.22061	0.0424759	0.118889	0.155868	0	0.02892	0.0635904	0.122765
osa-miR6248	UAUUUGAGGAUGGAGGUAGUA	0.0919036	0.0482968	0.127238	0.12974	0.0806757	0.160392	0.0342464	0	0.04338	0.212601	0.0824665
osa-miR2863b*	ACUAGUUCAACUAAAUGAACU	0.091228	0.140222	0.13159	0.247772	0.130849	0	0.0171232	0.0905165	0.126718	0	0.0274888
osa-miR444f*	GCAUGAGGUUACAACUGCAUU	0.0880812	0	0.330083	0	0.25482	0.0239931	0.0513697	0.0515784	0.147139	0.0218299	0
osa-miR5148abc	UGAGGGGUAGAAAUGUCAUAUCAU	0.0857759	0.186651	0.017466	0.0648699	0	0.0680166	0.396201	0.039564	0.0518793	0.0331109	0
osa-miR395k*	GUUUCCUUCAAGCACUUCACGU	0.0857099	0	0.0633538	0.486787	0.0585822	0.165432	0	0.039564	0.04338	0	0
osa-miR393b-3p	UCAGUGCAAUCCCUUUGGAAU	0.084961	0.0747793	0.128866	0.0616527	0.238678	0.0734221	0.0862026	0.0773676	0.02892	0.0797223	0
osa-miR166f*	GGAAUGUCGUCUGGCCUGAGA	0.0841507	0.18911	0	0.0622335	0.0543419	0.0963383	0.28125	0.0257892	0	0.132443	0
osa-miR398a	UGUGUUCUCAGGUCACCCCUU	0.0839882	0.0557653	0	0	0.0305741	0.0974152	0.361347	0	0	0.0331109	0.26167
osa-miR812p	GACGGACGAUUAAAGUUGGGCAUG	0.0834655	0	0.105656	0.224989	0.0807115	0.154987	0.0684929	0.0861335	0.02892	0	0.0847648
osa-miR166i-5p	AAUGCAGUUUGAUCCAAGAUC	0.0834531	0.0218143	0	0.153104	0.0891564	0.225889	0	0.184045	0.0807993	0.0797223	0
osa-miR399j*	GGGCUCCUCUCUCUUGGCAGG	0.0832406	0.0747793	0.123122	0.0292177	0.0195274	0.049429	0	0.249399	0.0748387	0.114733	0.09736
osa-miR399k*	GGGCAAGUUGUCCUUUGGCAGA	0.0823215	0.0510971	0.117143	0.0584355	0	0	0	0.193673	0	0.306968	0.0958992
osa-miR2867-5p	UGUGCCAUCCCACACAUCCCGA	0.0817755	0.0264825	0.0523981	0.163917	0.0152871	0.0880471	0.253109	0.0257892	0.05784	0.0530414	0.0818432
osa-miR440	AGUGUCUCCUGAUGAUCGGGACAA	0.0776727	0.125876	0.0475154	0.0660315	0.0229485	0.0200305	0.126555	0.0515784	0.191343	0	0.124849
osa-miR2872	UGGGGUUCUACAAACCGAACU	0.0732833	0.11654	0.0966583	0.195191	0.0382356	0.0600914	0.0513697	0.039564	0.0518793	0	0.083304
osa-miR171i-5p	AGGUAUUGGCGUGCCUCAAUC	0.0730892	0.0510971	0	0.130901	0	0.266099	0	0.0559614	0	0.226834	0
osa-miR5156	AGCCUGUAAAACUGCAAAAAGGAA	0.0725386	0	0	0	0	0	0	0	0	0.0597918	0.665594
osa-miR812b*	CUACGUUUGACCGUUCGUCUU	0.0713494	0.0218143	0.0491429	0.0978856	0.177494	0.0440235	0	0.0955254	0.0748387	0.125281	0.0274888
osa-miR5146	UUUAACUAAUGAACCGGCACCUAU	0.0706114	0.0510971	0.0316769	0.160119	0.057763	0.0479861	0.114951	0.0817506	0.0374193	0.0549408	0.0684104
osa-miR395b*	GUUCCUUUCAAGCACUUUACGA	0.0705335	0.0218143	0.017466	0.404093	0.104443	0.0239931	0	0.0911424	0	0	0.0423824
osa-miR171h	GUGAGCCGAACCAAUAUCACU	0.0699998	0.0822477	0.034932	0.0330157	0.0305741	0.100301	0	0.0817506	0.191343	0.103452	0.0423824
osa-miR1861d*	CGGUUCCUGUCCCAAGACCGAG	0.0697603	0.381362	0.201454	0	0	0	0	0.0773676	0.0374193	0	0
osa-miR2092-5p	CAACUGAAGUCGGUGUUUACU	0.0694042	0.179774	0.072352	0.189918	0.069629	0.0254359	0	0	0.01446	0.101552	0.0409216
osa-miR2095-3p	CUUCCAUUUAUGAUAAGUAU	0.0692088	0.0529649	0.121495	0.0952492	0.0933967	0.064054	0.0519561	0	0.01446	0.0616911	0.136821
osa-miR5542	UUUGAGAAGGUAUCAUGAGAU	0.0678215	0	0.0316769	0.0292177	0.135053	0.0239931	0.126555	0	0	0.0967012	0.235018
osa-miR2102-3p	CAUGGUGCCGGUUCCGGUGGCG	0.0673045	0.190978	0	0.222353	0.0653886	0.049429	0.0513697	0.0515784	0.01446	0	0.0274888
osa-miR1850.2-5p	UUGUGUGUGAACUAAACGUGG	0.0669518	0.10873	0.0565135	0.0330157	0	0.0440235	0.0171232	0	0.349512	0.0331109	0.0274888
osa-miR396c-3p	GGUCAAGAAAGCUGUGGGAAG	0.0646851	0.0218143	0.017466	0.0622335	0.0152871	0.224446	0.0862026	0.0515784	0.04338	0.083521	0.0409216
osa-miR2864.2	UUGUUUUGCAUUGUAUAGGUA	0.0631639	0	0.147429	0.0330157	0.0849161	0.0200305	0.103326	0.0559614	0.0952593	0.0218299	0.0698712
osa-miR5835	ACGAAACCAUAGGGAUUUUGGCAU	0.0626427	0.11374	0.0333045	0.286061	0.0195274	0.0254359	0	0.0559614	0.0374193	0	0.0549776
osa-miR11342-3p	CUCGUUAGAUUCGUCUCGCAAA	0.0624697	0.178841	0.0158385	0.123305	0.0535227	0.098858	0.0171232	0	0.109719	0	0.0274888
osa-miR5532	AUGGAAUAUAUGACAAAGGUGG	0.0620532	0.106862	0.0707244	0.162756	0	0	0.126555	0.0861335	0.01446	0.0530414	0
osa-miR439abcdefghi	UGUCGAACCGCGGUUGUUCGA	0.0618119	0.0218143	0.089818	0.127684	0.0229485	0.0694595	0.171232	0.0301722	0.0518793	0.0331109	0
osa-miR5795	AUGUCGAGGUCGAGUUCCCGGC	0.0615771	0	0	0.032435	0	0.0200305	0	0	0	0.271226	0.29208
osa-miR5501	UCUUGUGGCUAGAAGGGUGAG	0.0602055	0.0803799	0.0707244	0.0292177	0.138439	0.064054	0.0171232	0.0515784	0.10122	0.0218299	0.0274888
osa-miR2873a	AAGUUUGGACUUAAAUUUGGUAAC	0.0600489	0.172305	0.0682365	0	0.0390548	0	0	0.0697362	0.01446	0.083521	0.153175
osa-miR812o-3p	GAACGGUCAAAUGUUAGACACGGA	0.0587504	0.118408	0.0707244	0.0330157	0.0807115	0.0200305	0.0745985	0.0559614	0.02892	0.0218299	0.083304
osa-miR2100-5p	UUCUCUCAAGUUGCCAAACAAG	0.0585247	0.0775796	0.0682365	0.0648699	0.0535227	0.0254359	0.0342464	0.0301722	0	0.0929026	0.138282
osa-miR5811*	CUCAUCCAACUUCUAGGUUAGUU	0.0584958	0	0	0	0	0.10952	0.190115	0	0	0.0748713	0.210451
osa-miR1439*	UACUACCUCCGUCCCAAAAUA	0.0584872	0.065443	0.127238	0.0876532	0.0229485	0.0479861	0.0513697	0	0.01446	0.167774	0
osa-miR2102-5p	GGGCAAGCCGCCGCCGCCAC	0.0581608	0.085048	0	0.222353	0.0348145	0	0	0.219463	0	0.0199306	0
osa-miR1875*	UCAUUGCACUUUGCUCCAUUGUGG	0.0569386	0.0529649	0.072352	0.0654507	0.123187	0.0440235	0	0.0515784	0.126718	0.0331109	0
osa-miR2120	AAAGAUCUUUAGUCCCGGUUGUUC	0.0565817	0.0557653	0	0	0.0305741	0.164355	0.0513697	0	0.0374193	0.0880516	0.138282
osa-miR2090*	AAAAUUCCAGAAUCGGAUCCUU	0.0556994	0	0	0	0	0	0	0	0	0.266375	0.290619
osa-miR5523	UGAGGAGGAACAUAUUUACUAG	0.055386	0	0.0158385	0.253626	0.0348145	0.0400609	0.0171232	0.0257892	0	0	0.166608
osa-miR5813*	CAUGACCAGGUCACUGCUUGC	0.0523762	0.0436287	0.0158385	0.0914512	0.0994197	0.0654969	0.0684929	0.0301722	0.01446	0.0948019	0
osa-miR2873a*	UACCAAAUUUCAAGUUCAAACUCAA	0.0520225	0.065443	0.178008	0.0622335	0.0229485	0	0	0.0603443	0.103759	0	0.0274888
osa-miR7693-3p	GACGUCCAUCGAUGAAGAGCGA	0.0509336	0.0947258	0.104029	0.0654507	0.0688097	0	0	0.10754	0.02892	0.0398612	0
osa-miR5151	UAAUGAUGUGGGUACGAAUGAA	0.0504287	0.0218143	0.0914456	0	0.0152871	0.104115	0.0684929	0.0791281	0	0.0816217	0.0423824
osa-miR160c-3p	GCGUGCACGGAGCCAAGCAUA	0.0496612	0.0872574	0.0316769	0	0	0.133514	0.0574753	0	0	0.131711	0.0549776
osa-miR394*	AGGUGGGCAUACUGCCAAUG	0.049457	0.0794474	0.0914456	0.0292177	0.114707	0	0	0.0301722	0.109719	0.0398612	0
osa-miR5513*	AGUCCGUUGUCCUUUGUGAUA	0.048111	0	0.149056	0.0584355	0.0620033	0.0200305	0.0342464	0.0257892	0.109719	0.0218299	0
osa-miR2118l	UUCCUAAUGCUUCCCAUUCCUA	0.0466561	0.0292828	0.0523981	0	0.0195274	0.113483	0.103326	0	0.01446	0.0218299	0.112254
osa-miR5826*	CCACUCUUUUCACUUUGAGCUAGG	0.0465449	0.131477	0.034932	0.0654507	0.0390548	0	0	0	0.0374193	0.114733	0.0423824
osa-miR319a.2*	GAGCUCUCUUCAGUCCACUC	0.0464037	0.0947258	0.0491429	0.0330157	0.0382356	0.074865	0.0513697	0.0301722	0.02892	0.0635904	0
osa-miR5811	CCUAACCUAGGAGUUCGAUGGGAC	0.0459184	0.0218143	0.0523981	0	0.0501016	0.0974152	0.0513697	0.0301722	0	0.0436598	0.112254
osa-miR395q*	GUUCCCUUCAAGCACUUCACAU	0.0458546	0	0	0.157483	0.0229485	0.16976	0.0684929	0	0	0.0398612	0
osa-miR6253	GAGGAAAGUGGGCAGUUGGGUU	0.0454588	0.0264825	0.0390475	0.0914512	0	0	0.109431	0.0697362	0.05784	0.0331109	0.0274888
osa-miR172c	UGAAUCUUGAUGAUGCUGCAC	0.0453694	0.0585656	0.0491429	0.0330157	0.0688097	0.0239931	0.0171232	0.0559614	0.01446	0.0218299	0.110793
osa-miR1428a-3p	UAAGAUAAAGCCGUGAAUUUG	0.0450702	0.0218143	0.0390475	0	0.0229485	0.0880471	0	0.0861335	0.0374193	0.0854203	0.0698712
osa-miR6245b-5p	UUUAAUAGAACCGACACCUAU	0.045042	0	0	0.0946684	0.119731	0.0254359	0.108845	0	0.01446	0.0597918	0.0274888
osa-miR5830	AUGUAGAUGAGGUGAUGUUACACA	0.0450028	0.0701111	0.0316769	0.0990472	0.0152871	0	0.103912	0.0559614	0	0.0331109	0.0409216
osa-miR396f-3p	AUAGUUCAAGAAAGUCCUUGGAAA	0.0448477	0	0.0707244	0	0.0959986	0	0	0.103157	0.178597	0	0
osa-miR1437a*	GUGCCUAGUGCGGCACCGGAGC	0.0446936	0	0.072352	0.0946684	0.0730501	0.0200305	0.0171232	0.0515784	0.01446	0.0218299	0.0818432
osa-miR5536	AAUGGUAGUGACAUUAUGGUAG	0.0444271	0.0822477	0.183751	0	0.0348145	0.0709024	0	0.0301722	0	0	0.0423824
canN-01-3p	CCCACAUGUCAGCCACUCAAAGUCA	0.0436093	0.0218143	0	0.0648699	0.0382356	0.0508719	0	0.0697362	0.0663393	0	0.124226
osa-miR5337b-3p	CUAGAACGGCAAGCAAUUUGA	0.0427977	0.0292828	0.0158385	0.0622335	0.057763	0.141805	0	0	0.01446	0.0218299	0.0847648
osa-miR11338_11341-3p	AUCUCGUUAGAUUCGUCUCGCAAA	0.0424628	0.0218143	0.034932	0.0622335	0.0611841	0.0400609	0.0745985	0.039564	0	0.0218299	0.0684104
canN-07-3p	CUGGCGCGAGCGGCGGCGAGG	0.0417038	0.0822477	0.0333045	0.032435	0.11549	0	0	0.0817506	0.0518793	0.0199306	0
osa-miR1861n	CGAUCUUGUGGCAGGAGCUGAG	0.0411638	0	0	0	0	0.0694595	0	0.0301722	0	0.160292	0.151714
osa-miR5512a*	UUUUAGCAUUACCAUAUCCUAUU	0.0397357	0	0	0	0	0.074865	0.0342464	0.0861335	0.130964	0.0436598	0.0274888
osa-miR395n*	GUUCCCUUCAAGCACUUCACGA	0.0397031	0	0.017466	0	0.0390548	0.128108	0.102739	0.0603443	0	0.0218299	0.0274888
osa-miR5504	AGUGACGGGAGGACUGCAAGG	0.0395955	0	0.054886	0.032435	0.0229485	0.0694595	0.0171232	0	0.0663393	0.132764	0
osa-miR393a*	UCAUGCGAUCCUUUUGGAGG	0.0385615	0.135554	0.0316769	0.12974	0	0.0254359	0	0.0257892	0.0374193	0	0
osa-miR5148abc*	GAUAUGACGUUUGUACCCCUCACA	0.0382875	0.0747793	0.0649814	0.0292177	0.0229485	0.0200305	0.103326	0.0301722	0.0374193	0	0
osa-miR1432-3p	CAGGUGUCAUCUCCCCUGAAC	0.0381365	0	0	0.126523	0.0195274	0.0948954	0	0.0257892	0.0518793	0.0218299	0.0409216
osa-miR1861ao	UGAUCUUGAGGCAGAAACUGAG	0.0374742	0	0	0	0	0	0.103326	0	0	0.121162	0.150254
osa-miR2103	UUUCCCUCUCCGUGCGCGCUCG	0.0374342	0	0	0.032435	0.0229485	0.0694595	0.108845	0	0.0374193	0.0199306	0.083304
osa-miR1437a	UCCGGCGCCGCACUAGGCACUG	0.0373619	0	0.0739796	0.0616527	0.0688097	0.0200305	0.0574753	0	0.02892	0.0218299	0.0409216
osa-miR395a	GUGAAGUGCUUGGGGGAACUC	0.0367336	0	0.054886	0	0.0653886	0.0400609	0.0690794	0	0.0518793	0.0436598	0.0423824
osa-miR5794*	GACUGUUUGCGAUUCCCCAUG	0.0360484	0.109663	0.034932	0	0.0305741	0.113483	0.0171232	0.0257892	0.02892	0	0
osa-miR6252	AUUCGUUGUAUUAAGAGAGGGUU	0.0360318	0.0529649	0.0739796	0	0.0382356	0.0909328	0	0.0301722	0	0.0331109	0.0409216
canN-05-5p	UACUAGAGUUACUUCCACUUUGAA	0.0358278	0.104062	0.0649814	0	0	0.0920097	0	0.0697362	0	0	0.0274888
osa-miR399i	UGCCAAAGGAGAGCUGCCCUG	0.035003	0	0	0	0	0.0440235	0	0.0791281	0	0.130979	0.0958992
osa-miR5484	AACCGAGCGCGCUGUUGAUUA	0.0346748	0.0218143	0	0.032435	0.0152871	0.0719792	0	0	0	0.0654897	0.139742
osa-miR2905*	CCUUUGUCACUGACAUGUGGG	0.0346114	0.114331	0.0333045	0.032435	0.0611483	0.0239931	0.0171232	0	0.01446	0.0218299	0.0274888
osa-miR160e-3p	GCGUGCGAGGUGCCAAGCAUG	0.0346112	0.0585656	0.0565135	0	0.0152871	0.1815	0.0342464	0	0	0	0
osa-miR812c*	CUAAUGUUUGACCGUCCAUCUU	0.0344871	0.0218143	0	0.0648699	0	0	0	0.0257892	0.01446	0.107982	0.109955
osa-miR5161*	UACUACCUCUGUUCCAAAAU	0.0330749	0	0	0	0.0501016	0.0200305	0.0342464	0	0	0.0331109	0.193259
osa-miR1442*	ACAUCCUAGUAAAAUGAAUCU	0.0321957	0.0218143	0.0523981	0.127103	0.0305741	0.0440235	0.0171232	0	0.02892	0	0
osa-miR5532*	ACCCUUGUAGUAGGAUACCGUCU	0.0321292	0.0292828	0.0523981	0.157483	0	0	0.0519561	0.0301722	0	0	0
osa-miR5157ab-5p	AACUUUUUAAUAGCUACAACUUCU	0.031843	0.0218143	0	0.0973049	0	0.0254359	0.0171232	0	0	0.0199306	0.136821
osa-miR5157ab-3p	AGAAGUUGUGGCUAUCAAAAAGUU	0.0317536	0.109072	0	0.032435	0.0229485	0	0.0171232	0.0697362	0	0.0662217	0
osa-miR5526*	CAAACUCAAGACCUCUCACCUCAGC	0.0315289	0	0.034932	0.032435	0	0.049429	0.0690794	0	0.01446	0.0331109	0.0818432
osa-miR812f*	GUGUCUAACUUUGAUCGUCCGUUU	0.0308052	0	0.0158385	0.0908704	0	0	0.0342464	0.0697362	0	0	0.09736
osa-miR2118hk	UUCCUGAUGCCUCUCAUUCCUA	0.0306107	0	0	0	0.0611841	0.0479861	0.0684929	0.0301722	0.0374193	0.0199306	0.0409216
osa-miR5147	ACAACUCUUGUGGAUGGAGGG	0.0293796	0.11654	0.017466	0.0584355	0.0305741	0.0200305	0	0	0.02892	0.0218299	0
osa-miR5498	UGAGCUGUAACACUUGAAGAC	0.0292915	0.0436287	0.0491429	0.0330157	0.0585822	0.0400609	0	0.039564	0.02892	0	0
osa-miR5819	AGGACGAGGGGAACGGCGGCG	0.0291745	0.0292828	0.0158385	0	0.0152871	0.0200305	0	0	0.116504	0.0948019	0
osa-miR5162	AAAUGACCAAAAUACCCCUAGAAC	0.0284282	0.0264825	0.0390475	0	0	0	0.0690794	0	0.0374193	0	0.112254
osa-miR169f.1*	GGCAUGUCUUCCUUGGCUAUUC	0.0279931	0.0794474	0	0.032435	0	0.0763078	0	0	0.0518793	0.0398612	0
osa-miR5081*	UAUCAGUUUGUUGCAACAUUAGU	0.0268317	0.0218143	0	0.0292177	0.057763	0.0239931	0.0342464	0.0257892	0	0.0331109	0.0423824
osa-miR814c*	AUUCGUUAUACUAUAAAGUGUC	0.0266315	0.0218143	0.0158385	0.032435	0	0.0200305	0.0574753	0	0.02892	0.0199306	0.0698712
osa-miR1319a	AACCGGCAUCUGUAAUAUAUUAUA	0.0259849	0.0264825	0.0158385	0	0	0.0763078	0.0519561	0.0603443	0.02892	0	0
osa-miR2091-3p	CAUACAUUGCCUCCUAGGCUUG	0.0252949	0.0557653	0	0.0292177	0	0.064054	0.103912	0	0	0	0
osa-miR5153*	GUAUACGUGUUAGUUGGACUCACG	0.0246661	0	0.0698641	0.0330157	0	0.0239931	0.0574753	0	0	0.0199306	0.0423824
osa-miR7694-3p	CCAUAUUCGUAGUGCUAGGUGG	0.0245844	0	0.0390475	0.0330157	0	0	0.0574753	0.116306	0	0	0
osa-miR1852*	CUGCAUUCAGAAUUCAUAUAG	0.0242518	0.065443	0.017466	0.0330157	0	0	0	0.0301722	0.04338	0.0530414	0
osa-miR5814*	UUGCAAGAUUUCUAACUUGAGUGC	0.0241418	0.0482968	0.017466	0	0.0348145	0	0.0342464	0	0	0.0218299	0.0847648
osa-miR5340	UGAUGACGUGGAUGAAUUUCAAA	0.0240971	0.0218143	0.0333045	0.0660315	0	0.0254359	0	0.0301722	0	0.0218299	0.0423824
osa-miR2864.1*	CAAAACAAGGACAACAAGAG	0.0236948	0.0218143	0.146332	0	0.0543419	0	0	0	0.01446	0	0
osa-miR1861l*	CGGUUCCUGUCCCAAGAUCGGG	0.0236628	0.0878484	0.0390475	0	0	0	0	0	0	0.0398612	0.0698712
osa-miR395i*	GUUCUCUUCAAGCACUUCACGU	0.0229781	0	0	0.0622335	0.0501016	0.117446	0	0	0	0	0
osa-miR169no*	GGCCGGUCUUCUUGGCUAGCC	0.0229209	0.0510971	0.017466	0.0952492	0	0.0454664	0	0	0	0.0199306	0
osa-miR1429-5p	GUAAUAUACUAAUCCGUGCAU	0.022401	0.0218143	0	0	0.057763	0.0454664	0.0171232	0	0	0	0.0818432
osa-miR5530	AGUGGUGUCGUAUUACCUGCC	0.022074	0.0436287	0.0390475	0.0292177	0.0917224	0	0.0171232	0	0	0	0
osa-miR5074	GAAGGCCACCGUCGGGAUCGC	0.0218133	0.0218143	0	0	0.0195274	0	0.0574753	0.0773676	0.01446	0	0.0274888
osa-miR1881*	ACCACUACGCUACAAUAACGUUGA	0.0212552	0	0	0.0648699	0	0.0239931	0	0	0.103759	0.0199306	0
osa-miR166i-3p	UCGGAUCAGGCUUCAUUCCUC	0.0211989	0	0.017466	0.0292177	0	0.0239931	0.0342464	0.039564	0.01446	0.0530414	0
osa-miR5526	AAAGGUAGAGUCAGGUAUGAG	0.0210741	0.0747793	0.0390475	0	0.0229485	0	0.0171232	0	0.01446	0	0.0423824
osa-miR399i*	GUGCAGUUCUCCUCUGGCAUG	0.0209928	0.0264825	0.078095	0	0	0	0	0	0	0.105351	0
osa-miR818d*	AUCCCAUAAUAUAAGGGAUUUU	0.0203318	0	0.0390475	0.0292177	0	0.0254359	0.0519561	0.0301722	0	0	0.0274888
osa-miR399b*	GUGCGAUUCUCCUCUGGCAUG	0.0200791	0.0436287	0.078095	0	0	0	0	0.0515784	0	0	0.0274888
osa-miR444a.1*	AGCAAGCUAGAGGUGGCAACU	0.0200196	0	0	0	0	0	0	0	0	0.0218299	0.178366
osa-miR395h*	GUUUCCUCAACACACUUCACAU	0.0198751	0	0	0.123886	0	0.074865	0	0	0	0	0
osa-miR2118cq*	GGAAUAGGAACAUGGAGGAAAG	0.0196591	0.0218143	0	0.0330157	0	0.0254359	0	0.0301722	0	0.0861523	0
osa-miR2093-5p	GUGCAUUAAUUGGAAGAACA	0.0193948	0.0482968	0	0	0.0229485	0	0	0.0653532	0.0374193	0.0199306	0
osa-miR5795*	AAGGCGAACCGAUGUCGACGACC	0.0193422	0	0.0158385	0	0.0535227	0	0	0.0257892	0.0374193	0.0199306	0.0409216
osa-miR5827*	UGGUCCAAAGUGCAACAAAGU	0.0191597	0	0	0.0292177	0	0	0.0513697	0	0	0.083521	0.0274888
osa-miR1441	ACCGGAUGUCGGAAAAGGUUU	0.018882	0	0.0333045	0.0616527	0	0.0200305	0	0.0301722	0	0.0436598	0
osa-miR5337ab-5p	AAAUUACUUGUCGUUCUAGCU	0.0180247	0.0218143	0.0390475	0	0.0195274	0	0.0574753	0	0	0	0.0423824
osa-miR6245*	UAGAGCCGACACCUAUACUUA	0.0175067	0	0	0	0	0	0.108845	0	0	0.0662217	0
osa-miR2118a	UUCUCGAUGCCUCCCAUUCCUA	0.0173788	0	0.0158385	0.0660315	0.0348145	0.0239931	0	0	0	0.0331109	0
osa-miR419	UGAUGAAUGCUGACGAUGUUG	0.0171839	0	0	0.126523	0.0195274	0	0	0.0257892	0	0	0
osa-miR2094-5p	UGGCUGCUAGGCUCCUGGGUG	0.0171758	0	0.034932	0.0330157	0.0152871	0.0200305	0.0684929	0	0	0	0
osa-miR1869*	GUUCCCAUGCCUAAUGCUCUUAGG	0.0170909	0.0482968	0.017466	0.0622335	0	0	0.0171232	0.0257892	0	0	0
osa-miR5154	AGCACCAGUUGACGUGACGCUGAG	0.0170493	0.0436287	0	0	0	0	0.0519561	0	0	0.0199306	0.0549776
osa-miR399h*	GGGCAGGUCUCCCUUGGCAGU	0.0169963	0	0	0	0	0	0	0	0	0.101552	0.0684104
osa-miR5801a	ACCAAAUCGUUUUCGAUCGUUGGA	0.0169602	0	0	0	0	0.0479861	0	0.0697362	0.0518793	0	0
osa-miR5804*	UCGGCAUCUCUACUCUGCAGC	0.016431	0	0	0	0	0	0	0	0	0	0.16431
osa-miR5498*	CUUGCAAAGUGACAUGGCUUGUA	0.0160223	0	0.078095	0	0	0	0.0519561	0.0301722	0	0	0
osa-miR156l-5p	CGACAGAAGAGAGUGAGCAUA	0.0158212	0	0	0	0	0	0	0	0	0.0199306	0.138282
osa-miR7693-5p	GUUUCCGCUCUUCAUCGAUGGCUG	0.015362	0.0218143	0	0	0	0.0974152	0	0	0.01446	0.0199306	0
osa-miR1439	UUUUGGAACGGAGUGAGUAUU	0.0152728	0.0292828	0.0390475	0.0648699	0.0195274	0	0	0	0	0	0
osa-miR2106*	UGUUCCGAGAAUCUCGUACGCC	0.0150614	0	0	0	0	0	0.0574753	0.0257892	0	0.0398612	0.0274888
canN-04-5p	GGACCAUCCACAUGUGAGGAGCUA	0.0149761	0	0	0	0	0	0.0690794	0	0.01446	0.0662217	0
osa-miR160d-3p	GCGUGCGAGGAGCCAAGCAUG	0.0149199	0.0292828	0.017466	0	0	0.0508719	0	0.0515784	0	0	0
osa-miR812a*	CCAAAGUUUGAUCGUUCGUCUU	0.0144872	0.0919255	0	0.0330157	0	0	0	0	0	0.0199306	0
osa-miR5539ab	AAGAAAACGGAUGCGCGUGCUA	0.014309	0	0.0316769	0	0.0152871	0	0.0342464	0	0.01446	0.0199306	0.0274888
osa-miR11343-3p	UGAAUGUGGGCAAUGUUAAAA	0.0141989	0.0436287	0	0	0.0229485	0.0200305	0	0	0.01446	0	0.0409216
osa-miR399h	UGCCAAAGGAGACUUGCCCAG	0.0139816	0	0	0	0	0	0	0	0.0374193	0.0199306	0.0824665
osa-miR159c	AUUGGAUUGAAGGGAGCUCCA	0.0138971	0	0.017466	0	0	0.0200305	0	0.0301722	0.02892	0	0.0423824
osa-miR5151*	CAUUCGUACCUACAUCAUUAGU	0.0138918	0.0218143	0.0475154	0.032435	0	0.0200305	0.0171232	0	0	0	0
osa-miR1428b*	AAUUCACGGGUCUUAUCUUGUG	0.0137393	0	0	0.032435	0.0229485	0.0400609	0	0	0.01446	0	0.0274888
osa-miR5497	CAGAAUAUCUGGGACGAGCAU	0.0134874	0	0.034932	0	0	0.0479861	0.0519561	0	0	0	0
osa-miR5489	CAGGUGUUCUCGAUGGCUUCC	0.0133955	0	0	0	0	0.0400609	0.0171232	0	0	0.0767706	0
osa-miR7695-3p	ACGUGAUGUGCCACGUAGGCA	0.0133072	0.0218143	0.0158385	0	0.0195274	0	0	0.0559614	0	0.0199306	0
osa-miR5152-5p	GUAGGGAUAGGCAUGAUCUCU	0.0132825	0	0	0	0	0.0479861	0	0	0.0374193	0.0199306	0.0274888
osa-miR5525	UGAACCUUGGGAGCGAUCUGAA	0.0131546	0	0.017466	0	0	0.0508719	0	0.0257892	0.0374193	0	0
osa-miR5076	GAAAUGGGAGCAGAGCAGGUUU	0.012987	0	0.0565135	0.032435	0	0	0	0	0	0	0.0409216
osa-miR169p	UAGCCAAGGACAAACUUGCCGG	0.0129291	0	0.0158385	0	0.0458612	0	0	0.0301722	0.0374193	0	0
osa-miR531b*	GUGCGCAUCCCCGUCGAGCG	0.0128241	0	0	0	0	0	0	0	0	0.0873196	0.0409216
osa-miR5528	AAGACGGUUUUAGAUGUUGCC	0.0127161	0.0292828	0.0158385	0	0.0424759	0	0	0.039564	0	0	0
osa-miR3981-5p	UGGGACGUAUCCUAUUACUAU	0.0125096	0	0.017466	0	0.0195274	0	0	0.0257892	0	0.0199306	0.0423824
osa-miR1861c	CGAUCUUGUAGCAAGAACUGAG	0.0124743	0.0264825	0.017466	0.0292177	0.0152871	0	0	0	0.01446	0.0218299	0
osa-miR156a*	GCUCACUUCUCUCUCUGUCACC	0.0123641	0.0482968	0.0158385	0	0	0	0.0171232	0	0	0	0.0423824
osa-miR399efg	UGCCAAAGGAGAUUUGCCCAG	0.0121803	0	0.0316769	0	0.0152871	0	0	0	0.0748387	0	0
osa-miR5072	CGAUUCCCCAGCGGAGUCGCCA	0.0117017	0.0585656	0	0.0330157	0	0.0254359	0	0	0	0	0
osa-miR2875	AUUUACAGUCAUAUACAGUUUAUA	0.0116504	0	0	0	0	0	0	0	0.116504	0	0
osa-miR11338-5p	UUUGUGAGACGAAUCUAAUGAUAU	0.0115918	0	0	0.0940876	0	0	0	0	0	0.0218299	0
osa-miR172ab*	GUGGCAUCAUCAAGAUUCACA	0.0113864	0	0.0939335	0	0	0	0	0	0	0.0199306	0
osa-miR1861g	CAGUCUUGUGGCAAGAACUGAG	0.0111728	0	0.0475154	0	0	0	0	0	0	0.0218299	0.0423824
osa-miR1440b	UUUAGGAGAGUGGUAUUUGAG	0.0110193	0	0	0	0.0501016	0.0600914	0	0	0	0	0
osa-miR1437b-3p	GUGCUGGCGAGCUCCGGUGCCGCA	0.0109031	0	0.0158385	0	0.045897	0	0.0171232	0.0301722	0	0	0
osa-miR2093-3p	ACAUCUUCCAAUUAAUGCAU	0.0108099	0	0.017466	0	0.0390548	0	0	0.0515784	0	0	0
osa-miR1862fg	AUGAGGUUGGUUUAUUUUGG	0.0107376	0	0.017466	0.032435	0	0	0.0574753	0	0	0	0
osa-miR5534a*	AUUCUAGCUGUUGUCGUCGAG	0.0105329	0	0	0	0	0.0239931	0.0171232	0	0	0.0218299	0.0423824
osa-miR5161	UCUGGAUCAGAGGGAGUAUA	0.0104859	0	0.0316769	0	0.0229485	0	0.0171232	0	0	0.0331109	0
osa-miR5506*	UGGAUCGCUUCGUCUGAUGGU	0.0102316	0	0.017466	0	0.045897	0	0.0171232	0	0	0.0218299	0
osa-miR2118o*	GGCAUGGGGACAUGAAGGAAUG	0.0100357	0.0264825	0.017466	0	0	0	0	0	0.02892	0	0.0274888
osa-miR11342-5p	CGAGACGAAUCUAACGAGAUA	0.0099641	0	0.034932	0	0.0229485	0	0	0	0	0.0417605	0
osa-miR5514	UCCCAGAGCUUUGGCCGUCGC	0.00986661	0	0	0.0330157	0	0	0	0.0257892	0	0.0398612	0
osa-miR395c	GUGAAGUGUUUGGAGGAACUC	0.00979649	0.0264825	0.0390475	0.032435	0	0	0	0	0	0	0
osa-miR5806	ACAGGCAAAGACAAUGACGGC	0.00970117	0.0218143	0.0316769	0	0.0195274	0.0239931	0	0	0	0	0
osa-miR6253*	UCCAACAAUCAUUUUCCUCUC	0.00954451	0	0.017466	0.0330157	0.0195274	0.0254359	0	0	0	0	0
osa-miR1872	GAACUGUAAGUCUGUGACGGGUAA	0.00942771	0.0264825	0.0158385	0	0	0	0.0519561	0	0	0	0
osa-miR812p*	UGCACAACUUUAAUCGUCCGUUUU	0.00941894	0	0.0316769	0	0.0229485	0	0	0.039564	0	0	0
osa-miR1440b*	CAAAUACCACUCUCCCAAAUU	0.00937936	0.0218143	0	0	0	0.0719792	0	0	0	0	0
osa-miR5529	GUUUCAUCCAUGGACACCGCA	0.0092634	0	0.017466	0	0	0	0.0342464	0	0	0	0.0409216
osa-miR821abc*	UCAACUUUGUUGUUGAUGACUUUU	0.00923861	0	0	0	0.0229485	0	0	0	0.01446	0	0.0549776
osa-miR5507	AAUGAGAAUGAUGACCCGGUG	0.00905453	0	0	0	0	0.0734221	0.0171232	0	0	0	0
osa-miR7695-5p	UGCCUAUGUGGCACGCCACGUGAA	0.00904141	0	0.017466	0	0.0152871	0	0	0.0301722	0	0	0.0274888
osa-miR395a*	GUUCUCCUCAAUCCACUUCAGU	0.00899331	0	0.0158385	0	0.0501016	0.0239931	0	0	0	0	0
osa-miR1440a*	GAGAGUGGUAUUUGAGCACU	0.0088303	0	0	0.0292177	0.0390548	0.0200305	0	0	0	0	0
osa-miR5519	UGGCAGAAGUACUGGACUUAG	0.00878821	0	0	0	0	0.0734221	0	0	0.01446	0	0
osa-miR2863a*	UUGAGCUAGAAUGGGUCAAUG	0.00871982	0	0	0.0292177	0.0195274	0.0239931	0	0	0.01446	0	0
osa-miR818b*	GUCCCAUAAUAUAAGAGAUUUU	0.00863129	0.0292828	0.017466	0	0	0	0	0.039564	0	0	0
osa-miR171b*	UAUUGGGGCGGUUCAAUCAGA	0.00856681	0	0.0158385	0	0.0152871	0	0.0171232	0	0.0374193	0	0
osa-miR5145*	GUCCAUAGAACCAAACAGGGCC	0.00847648	0	0	0	0	0	0	0	0	0	0.0847648
osa-miR5812	AGCAACGAUUUUAAGAUUGUGGCA	0.00829105	0.0264825	0	0.032435	0	0.0239931	0	0	0	0	0
osa-miR5802*	CCCUAUAUAAGGAGGGUUCGUGU	0.00817537	0	0	0.032435	0	0	0	0	0	0.0218299	0.0274888
osa-miR164c*	CACGUGCUCCCCUUCUCCACC	0.0078312	0	0.034932	0	0	0	0	0	0.04338	0	0
osa-miR171a	UGAUUGAGCCGCGCCAAUAUC	0.00782579	0	0	0.032435	0	0.0239931	0	0	0	0.0218299	0
osa-miR437*	GUCAAAAUUCUUUUACUUUGA	0.007666	0.0218143	0	0.0330157	0	0	0	0	0	0.0218299	0
osa-miR5799	AAGACGAAUAAUCAAACGUUGGAC	0.00764668	0	0.0390475	0	0	0	0	0	0.0374193	0	0
osa-miR2875*	UGAACUGUAGAUGACUGUAAAUA	0.00739796	0	0.0739796	0	0	0	0	0	0	0	0
osa-miR5523*	AGUAAGUGUAAUUCCCCCUAAAC	0.0073786	0	0	0	0	0	0.0519561	0	0	0.0218299	0
osa-miR1428g*	AAAGAUAAUGCUGUGAAUUUG	0.0072972	0	0	0	0	0	0	0	0	0.072972	0
osa-miR1428c*	AAUUCGCAGGCCCUAUCCUGUG	0.0072064	0	0	0	0	0	0.0171232	0	0	0.0549408	0
osa-miR5078*	AUGCCACGGCUAAAUAGGGGG	0.00719866	0	0	0	0	0.0200305	0.0519561	0	0	0	0
osa-miR5823*	UGGGGCUUAGGCUUAAUGCCUUUG	0.00697362	0	0	0	0	0	0	0.0697362	0	0	0
osa-miR2096-5p	UGCCGAUUUCCCCCUCGGGCG	0.00684929	0	0	0	0	0	0.0684929	0	0	0	0
osa-miR5074*	GAUCUCCGCCGCCGCUUCUUCCU	0.00679951	0	0	0	0	0.0508719	0.0171232	0	0	0	0
osa-miR159d	AUUGGAUUGAAGGGAGCUCCG	0.00660315	0	0	0.0660315	0	0	0	0	0	0	0
osa-miR1437b-5p	GGGAGGAAACAGUGCCUAGUG	0.00649082	0	0	0	0	0	0	0	0.0374193	0	0.0274888
osa-miR812i*	UUCAACUUAGAUCAUCUGUCUUAU	0.00643735	0.0218143	0	0	0	0.0254359	0.0171232	0	0	0	0
osa-miR5803	ACCACUGUAGACGCUACGUGUGAG	0.00640322	0	0	0.0292177	0.0348145	0	0	0	0	0	0
osa-miR5793	CGAGGACGAGAUACAGUGCAG	0.00635994	0.0264825	0	0	0.0152871	0	0	0	0	0.0218299	0
osa-miR2118p	UUCCCGAUGCCUCCCAUGCCUA	0.00613878	0	0	0	0.0195274	0.0200305	0	0	0	0.0218299	0
osa-miR5072*	GCAACUUUUUUGACAAGUCGAC	0.00603443	0	0	0	0	0	0	0.0603443	0	0	0
osa-miR5796	UCAUUCAGGAUUGAAGCCGCC	0.00600914	0	0	0	0	0.0600914	0	0	0	0	0
osa-miR5534a	UGACGACAACAGCUAGAAUGG	0.00599915	0	0	0	0	0.0400609	0	0	0	0.0199306	0
osa-miR160f-3p	GCAUUGAGGGAGUCAUGCAGG	0.00597918	0	0	0	0	0	0	0	0	0.0597918	0
osa-miR5833	UCCUCCUCGGGCUCAUCGGGC	0.00595945	0	0	0	0	0.0200305	0	0.039564	0	0	0
osa-miR2932	AGUAUGCCCACUACCUAUC	0.00584517	0	0	0.0330157	0	0.0254359	0	0	0	0	0
osa-miR5828*	UUUACUUCUAAUGUUGUGACA	0.00584355	0	0	0.0584355	0	0	0	0	0	0	0
osa-miR5080	AAAAGGAUCAUACCGUGACAG	0.00574753	0	0	0	0	0	0.0574753	0	0	0	0
osa-miR1436*	UCCCUCCGUCCCAUAAUAUUA	0.00545425	0	0	0	0	0	0.0171232	0	0.0374193	0	0
osa-miR1847-3p	UGGCCCACAUGUUAGUGCCACAAC	0.00529649	0.0529649	0	0	0	0	0	0	0	0	0
osa-miR6255*	UCAACAAUCAUUUUUCCCACA	0.00527064	0	0	0	0.0152871	0	0	0	0.0374193	0	0
osa-miR2873b*	CACCAAAUAUCAAGUUCAAAC	0.00519561	0	0	0	0	0	0.0519561	0	0	0	0
osa-miR437	AAAGUUAGAGAAGUUUGACUU	0.00515784	0	0	0	0	0	0	0.0515784	0	0	0
osa-miR1319b	CCUUUAAUAUAUUAUAGGUGUCGG	0.0049901	0	0.017466	0.032435	0	0	0	0	0	0	0
osa-miR417*	GUACAAAUUUGAAUUCUU	0.00495582	0	0	0.032435	0	0	0.0171232	0	0	0	0
osa-miR1431*	AAGCGGGUCAACCCGUGAACC	0.00479861	0	0	0	0	0.0479861	0	0	0	0	0
osa-miR1862f*	AAAAUAAACCAGCCUCGUAA	0.00479861	0	0	0	0	0.0479861	0	0	0	0	0
osa-miR395g*	GUUCCCUUCGAACACUUCACGU	0.00479861	0	0	0	0	0.0479861	0	0	0	0	0
osa-miR2865*	CGGUGCAGUGACUGCAGAGGA	0.00475709	0	0	0	0	0	0	0	0.01446	0.0331109	0
osa-miR815a*	UAGACUCUUAAUUUCUUUUU	0.00458197	0	0	0	0	0.0200305	0	0.0257892	0	0	0
osa-miR2865	CUCAGCAGUCGACUGUACCGUG	0.00440235	0	0	0	0	0.0440235	0	0	0	0	0
osa-miR171f-5p	UGUUGGCAUGGUUCAAUCAAA	0.00436598	0	0	0	0	0	0	0	0	0.0436598	0
osa-miR5804	UGCGAAGUAGAGAUGCCGACU	0.00436598	0	0	0	0	0	0	0	0	0.0436598	0
osa-miR5491	UGAAAUGGAGGCUCGUUGUAC	0.00436057	0.0264825	0	0	0	0	0.0171232	0	0	0	0
osa-miR1861j*	CAGUUCCUGUCCCAAGGCUAAG	0.00423824	0	0	0	0	0	0	0	0	0	0.0423824
osa-miR1882a*	GAAAUGAUCUUGGAUGCAAUCUAG	0.00423824	0	0	0	0	0	0	0	0	0	0.0423824
osa-miR395f*	GUUCCCUUCAAUCACUUCACAU	0.00423824	0	0	0	0	0	0	0	0	0	0.0423824
osa-miR817	UCCAACUUGAGGCCCGAUUGA	0.00423824	0	0	0	0	0	0	0	0	0	0.0423824
osa-miR5826	UAGCCCAAAGUGAGAAGAGUGGGU	0.00376528	0.0218143	0.0158385	0	0	0	0	0	0	0	0
osa-miR5487	AAAGAUGUGCAUGUAGUUCCG	0.00370538	0	0	0	0	0	0.0171232	0	0	0.0199306	0
osa-miR159cd*	GAGCUCCUUUCGAUCCAAUUC	0.00331109	0	0	0	0	0	0	0	0	0.0331109	0
osa-miR171h*	UGGUAUUGUUUCGGCUCAUGU	0.00331109	0	0	0	0	0	0	0	0	0.0331109	0
osa-miR169f.1_g	UAGCCAAGGAUGACUUGCCUA	0.00330157	0	0	0.0330157	0	0	0	0	0	0	0
osa-miR414	UCAUCCUCAUCAUCAUCGUCC	0.00330157	0	0	0.0330157	0	0	0	0	0	0	0
osa-miR2098-3p	CGGUUUGUCAAGCGGAGUGC	0.0032435	0	0	0.032435	0	0	0	0	0	0	0
osa-miR5485	UGACAACUGGUAGCAGAGCAA	0.0032435	0	0	0.032435	0	0	0	0	0	0	0
osa-miR812s*	ACAACAUGAUCGUUCGUCUUAU	0.0032435	0	0	0.032435	0	0	0	0	0	0	0
osa-miR6250*	UUUUGGUUGAAUCGUCCUCUC	0.00305741	0	0	0	0.0305741	0	0	0	0	0	0
osa-miR1883b*	CUACUUCCUGCCCAUCACAGGUGA	0.00301722	0	0	0	0	0	0	0.0301722	0	0	0
osa-miR5073*	AUAGUUUUCGUUUUCCCCAAACCG	0.00301722	0	0	0	0	0	0	0.0301722	0	0	0
osa-miR5819*	CGCUGCUGCUCGUCGUCC	0.00292828	0.0292828	0	0	0	0	0	0	0	0	0
osa-miR815c*	CCUCUCUUCUCUCCUCCA	0.00292828	0.0292828	0	0	0	0	0	0	0	0	0
osa-miR1442	AUUCAUAGUACUAGAUGUGU	0.00292177	0	0	0.0292177	0	0	0	0	0	0	0
osa-miR443*	UAGAUUUAUUGUACUGGGAUAU	0.00292177	0	0	0.0292177	0	0	0	0	0	0	0
osa-miR395w	GUGAAGUGUUUGGGGGAUUCUC	0.002892	0	0	0	0	0	0	0	0.02892	0	0
osa-miR2275ab	UUUGGUUUCCUCCAAUAUCUCA	0.00274888	0	0	0	0	0	0	0	0	0	0.0274888
osa-miR395w*	GAGUUCUCUUUAAUCAUUUCACAU	0.00274888	0	0	0	0	0	0	0	0	0	0.0274888
osa-miR5534b	CGAUGACAACAGCUAGAAUGG	0.00274888	0	0	0	0	0	0	0	0	0	0.0274888
osa-miR1440a	UGCUCAAAUACCACUCUCCU	0.00264825	0.0264825	0	0	0	0	0	0	0	0	0
osa-miR399e*	GGGUGAGUCUUCCUUGGCAGU	0.00264825	0.0264825	0	0	0	0	0	0	0	0	0
osa-miR1872*	GCUUGUGGAGACUUAUGGUUGAA	0.00254359	0	0	0	0	0.0254359	0	0	0	0	0
osa-miR2118fjm	UUCCUGAUGCCUCCCAUUCCUA	0.00254359	0	0	0	0	0.0254359	0	0	0	0	0
osa-miR395er*	GUUCCCUUCAACCACUUCACGU	0.00254359	0	0	0	0	0.0254359	0	0	0	0	0
osa-miR444e*	GCUAGAGGCACCAACUGCAUA	0.00239931	0	0	0	0	0.0239931	0	0	0	0	0
osa-miR820bc*	GGUCCGUCCACGAGGACGACG	0.00239931	0	0	0	0	0.0239931	0	0	0	0	0
osa-miR444b.1*	UGACAAGCUUGUGGCAGCAAC	0.00229485	0	0	0	0.0229485	0	0	0	0	0	0
osa-miR818ce*	GUCCUAUAAUAUAAGGGAUUUU	0.00218299	0	0	0	0	0	0	0	0	0.0218299	0
osa-miR5514*	GACUGGCCUUGUUCUGGGAUG	0.00218143	0.0218143	0	0	0	0	0	0	0	0	0
osa-miR5518	AUACUCAAACAGGGCAUUGCA	0.00218143	0.0218143	0	0	0	0	0	0	0	0	0
osa-miR5543*	AGAAAAUAUACGGUUUAUAUG	0.00218143	0.0218143	0	0	0	0	0	0	0	0	0
osa-miR2907a*	CUCUCCGCCCACUUGGCCACCAC	0.00200305	0	0	0	0	0.0200305	0	0	0	0	0
osa-miR396h*	GGGGAGGAGGUGGUGGUGG	0.00200305	0	0	0	0	0.0200305	0	0	0	0	0
osa-miR5797	UCGUGGGAUUUAUGCAGUUAA	0.00200305	0	0	0	0	0.0200305	0	0	0	0	0
osa-miR6247	UGGCUGAUUGACCUAAUGGCA	0.00200305	0	0	0	0	0.0200305	0	0	0	0	0
osa-miR2907abcd	GGCAGCCGAGCGAGGGCCUCGG	0.00199306	0	0	0	0	0	0	0	0	0.0199306	0
osa-miR5538*	AGGAGAGGAGGUGAGUAGGGGUAG	0.00199306	0	0	0	0	0	0	0	0	0.0199306	0
osa-miR1428d*	AAUUCACAGGCCCUAUAUUGUG	0.00195274	0	0	0	0.0195274	0	0	0	0	0	0
osa-miR2869	UCCCGACAUUAAAUUCUGGGC	0.00195274	0	0	0	0.0195274	0	0	0	0	0	0
osa-miR5829*	GCCAUUCGUAUUACUGCCUGAGAA	0.00195274	0	0	0	0.0195274	0	0	0	0	0	0
osa-miR1319a*	UAAUAUAUUAUAAGUGCCGGUUUU	0.0017466	0	0.017466	0	0	0	0	0	0	0	0
osa-miR2096-3p	CCUGAGGGGAAAUCGGCGGGA	0.0017466	0	0.017466	0	0	0	0	0	0	0	0
osa-miR418	UAAUGUGAUGAUGAAAUGACG	0.0017466	0	0.017466	0	0	0	0	0	0	0	0
osa-miR5539ab*	GUGCGCUCAAUCCGUUGCUUGU	0.0017466	0	0.017466	0	0	0	0	0	0	0	0
osa-miR818f	GGGAGCAUGUAGGAUGGCCAU	0.0017466	0	0.017466	0	0	0	0	0	0	0	0
osa-miR5800	CCCGGCUAUCGGAACGGCUGC	0.00171232	0	0	0	0	0	0.0171232	0	0	0	0
osa-miR5820	UGGCAGAGAUUGAUCGAGGAA	0.00171232	0	0	0	0	0	0.0171232	0	0	0	0
osa-miR6256	GUAGUACUCGGUUGUAGGUGUA	0.00171232	0	0	0	0	0	0.0171232	0	0	0	0
osa-miR172c*	GCAGCGUCAUCAAGAUUCACG	0.00158385	0	0.0158385	0	0	0	0	0	0	0	0
osa-miR1846c-3p	UGACCCCGGUCUGCUCGCUGG	0.00158385	0	0.0158385	0	0	0	0	0	0	0	0
osa-miR5486	AGGGGCUUGCAUAUUCUACCA	0.00152871	0	0	0	0.0152871	0	0	0	0	0	0
osa-miR5798	CUGGACUACAAGAUCCCGGAU	0.00152871	0	0	0	0.0152871	0	0	0	0	0	0
osa-miR2099-5p	UGAAUAUGUUUGUACAAGCUUU	0.001446	0	0	0	0	0	0	0	0.01446	0	0
osa-miR5511	CAUAUCCCAGCUGUUUCGGCC	0.001446	0	0	0	0	0	0	0	0.01446	0	0
canH: new members of known miRNA families; canN: novel miRNAs.

## Sheet: Table S5. Lagr_HDT_vs_CDT_EdgeR
Table S5. Significant EdgeR results for the Lagr_HDT vs Lagr_CDT comparison.
miRNA	logFC	logCPM	F	PValue	FDR
osa-miR444f	2.69031	5.0588	93.847	2.28e-06	0.000547
osa-miR1874-3p	-1.70268	10.4627	54.8588	2.42e-05	0.00237269
osa-miR444a.2_d.2_e	1.68315	5.11375	52.1434	3e-05	0.00237269
osa-miR2118cq	-3.40736	0.673359	46.8417	4.7e-05	0.00237269
osa-miR1877	1.2415	7.43228	46.2834	4.94e-05	0.00237269
osa-miR5159*	-2.06521	1.77887	38.5497	0.000104	0.00417557
osa-miR444d.3	1.28456	5.21664	31.8133	0.000223	0.00688145
osa-miR1866-5p	1.1454	8.73804	31.5776	0.000229	0.00688145
osa-miR1861abfino*	3.54132	-0.202945	26.1817	0.000466	0.0124342
osa-miR1874-5p	-1.52685	6.18925	23.235	0.000721	0.0172981
osa-miR531ac	2.40107	5.90192	21.5503	0.000942	0.0205493
osa-miR171c-5p	-2.1136	0.59853	19.9585	0.00123005	0.023181
osa-miR535-3p	-1.24442	2.85325	19.5376	0.00132335	0.023181
osa-miR1862e	0.997981	4.56694	18.7231	0.00152929	0.023181
osa-miR167j*	2.36735	1.14496	18.5561	0.00157618	0.023181
osa-miR1863b.2	1.0515	4.79521	18.235	0.00167128	0.023181
osa-miR1862c*	-1.73952	0.668255	18.1846	0.00168683	0.023181
canN-01-5p	1.13541	3.34014	17.795	0.00181309	0.023181
osa-miR2118er	-2.05606	0.908572	17.7302	0.00183516	0.023181
osa-miR2055	1.00767	3.58316	16.8754	0.00215924	0.0247537
canH-miR9774ab-3p	2.7961	5.77763	16.7659	0.00220558	0.0247537
osa-miR531ac*	2.8686	2.84425	16.6202	0.00226909	0.0247537
osa-miR164e*	1.18035	2.81241	16.2974	0.00241789	0.0252301
osa-miR2092-3p	-1.84518	0.43985	15.6894	0.00273137	0.0273137
osa-miR166b-5p	-0.990665	4.32925	14.8734	0.00323297	0.0310365
osa-miR444b.1_c.1	0.670502	7.9799	14.368	0.00359973	0.0332283
osa-miR5144-3p	-1.62754	0.67635	13.8908	0.00399305	0.0354937
canH-miR11339-5p	-1.16464	2.10372	13.6618	0.00420008	0.0356249
osa-miR1864*	1.31907	2.24253	13.5513	0.00430467	0.0356249
osa-miR156d*	-0.886587	3.11488	13.2484	0.00460778	0.0368623
osa-miR390-3p	0.805336	4.3726	12.9491	0.00493307	0.0381915
osa-miR3979-3p	-2.15597	5.68817	12.4188	0.00558016	0.0418512
osa-miR444c.1-5p	-0.706883	6.44708	11.03	0.0078298	0.0550694
osa-miR1867	0.6333	7.75956	10.885	0.00812325	0.0550694
osa-miR167ei-3p	0.805916	4.75397	10.7522	0.00840365	0.0550694
osa-miR169r-3p	-1.97154	2.52399	10.732	0.00844741	0.0550694
osa-miR3979-5p	-2.13941	3.78428	10.7125	0.00848987	0.0550694
osa-miR2121a*	-1.26981	3.16361	10.1663	0.00979054	0.0617914
osa-miR169c*	1.51888	0.370156	10.0693	0.010046	0.0617914
osa-miR1428e-3p	-0.878763	4.51449	9.97631	0.0102986	0.0617914
osa-miR1881	-1.49839	0.37954	9.45986	0.0118504	0.0693681
osa-miR2871b-5p	1.70722	0.0883114	9.27384	0.0124779	0.0713022
osa-miR396e-5p	0.510467	9.80287	9.0343	0.0133464	0.0744913
canH-miR9774ab-5p	3.74438	0.602799	8.9029	0.0138539	0.0755667
osa-miR166h-5p	-1.11757	2.15363	8.53468	0.0154063	0.082167
osa-miR164e	0.931405	5.02299	8.37417	0.0161487	0.0842541
osa-miR393b-5p	-0.941455	1.94028	7.80272	0.0191706	0.0959703
canN-09-5p	-1.19062	2.36671	7.79873	0.0191941	0.0959703
osa-miR444b.2*	1.06533	1.03696	7.62135	0.0202708	0.0992855
osa-miR530-5p	-0.576256	6.73967	7.38663	0.021811	0.104693
osa-miR5809	1.16744	0.781597	7.0473	0.0242981	0.114344
osa-miR319b*	1.06761	1.75355	6.90197	0.0254683	0.116464
osa-miR159f	-1.23568	1.4737	6.82778	0.0260923	0.116464
osa-miR2879	0.992584	1.62058	6.81399	0.0262103	0.116464
osa-miR1877*	0.824662	2.78354	6.75874	0.0266898	0.116464
canN-07-5p	0.873988	1.27346	6.59327	0.028191	0.120819
osa-miR1430*	-1.3044	2.80108	6.51105	0.0289753	0.122001
osa-miR169r-5p	-1.76368	2.20352	6.33341	0.0307628	0.127103
osa-miR169ghjm*	-1.15687	2.35669	6.28753	0.0312462	0.127103
osa-miR396ab-3p	0.74735	3.72117	6.19705	0.0322269	0.127277
osa-miR5807	0.768128	3.07324	6.18598	0.0323495	0.127277
osa-miR1864	1.32832	1.62592	5.8022	0.0369749	0.141411
osa-miR5082	2.05979	-0.119444	5.7911	0.0371203	0.141411
osa-miR1859*	-1.10528	0.467474	5.6601	0.038891	0.145841
osa-miR440*	-1.45083	0.682936	5.49762	0.0412335	0.152247
osa-miR5790	-0.798445	2.81701	5.39578	0.0427902	0.155601
osa-miR5150-3p	0.695138	4.09258	5.33467	0.043759	0.156749
osa-miR156cg-3p	0.592293	3.11494	5.28153	0.0446236	0.157495
osa-miR1866-3p	0.508697	5.45913	5.24193	0.0452814	0.157501
osa-miR397a	1.29911	0.0535629	5.14641	0.0469181	0.160862
logFC: the log2 of the fold change of (Lagr_HDT/Lagr_CDT); logCPM: the average cpm values for both conditions

## Sheet: Table S6. Cyp_HDT_vs_CDT_EdgeR
Table S6. Significant EdgeR results for the Cyp_HDT vs Cyp_CDT comparison.
miRNA	logFC	logCPM	F	PValue	FDR
osa-miR169k*	-3.08513	4.2366	87.8759	1.09e-07	1.99e-05
osa-miR169b*	-3.38042	2.72343	81.1469	1.83e-07	1.99e-05
osa-miR444f	2.75702	4.66855	77.2096	2.51e-07	1.99e-05
osa-miR530-3p	-3.73762	1.04958	62.3291	9.64e-07	5.35e-05
osa-miR1863b.2	2.48492	3.69321	60.1903	1.19e-06	5.35e-05
osa-miR444a.2_d.2_e	1.96427	5.12889	58.0972	1.48e-06	5.35e-05
osa-miR535-3p	-2.16966	3.74892	57.5003	1.58e-06	5.35e-05
osa-miR166c-5p	-2.42035	3.4143	51.3041	3.13e-06	9.28e-05
osa-miR169ghjm*	-2.75314	3.13778	49.3853	3.92e-06	0.000103
osa-miR530-5p	-1.90042	7.79132	46.9269	5.29e-06	0.000125
osa-miR1877	1.60237	6.78057	45.0704	6.68e-06	0.000144
osa-miR166j-5p	-2.12031	2.07848	36.4398	2.21e-05	0.000436
osa-miR444d.3	1.50824	5.18757	34.7287	2.86e-05	0.000522
osa-miR159f*	-1.71612	4.53795	33.0414	3.74e-05	0.000633
canN-01-5p	1.92867	2.53999	27.9269	8.95e-05	0.00132731
osa-miR396e-5p	1.15522	9.67306	27.9176	8.96e-05	0.00132731
osa-miR164e	1.36237	5.08436	24.0347	0.000187	0.00240732
osa-miR1874-3p	-1.25955	9.97991	23.9438	0.000191	0.00240732
osa-miR169r-3p	-1.91012	1.35713	23.6841	0.000201	0.00240732
osa-miR1863a*	1.79162	2.0108	23.6324	0.000203	0.00240732
osa-miR2871b-5p	3.15934	-0.0698036	22.5004	0.000256	0.00289179
osa-miR1850.2-3p	-3.84629	-0.383224	21.9963	0.000285	0.00306831
osa-miR1866-5p	1.27279	8.207	20.3395	0.000408	0.004201
osa-miR5339*	-1.5997	3.33429	20.1371	0.000426	0.00421139
osa-miR5144-3p	-2.29419	1.02057	18.0727	0.000686	0.00610563
osa-miR1862e	1.16894	4.17739	18.0293	0.000693	0.00610563
osa-miR1848	-1.72667	0.982179	18.0161	0.000696	0.00610563
osa-miR167g*	-1.53573	1.80818	17.7619	0.000739	0.00625708
osa-miR164abf	1.2848	6.61606	17.5405	0.00078	0.00628233
osa-miR166kl-3p	1.00833	6.2656	17.4598	0.000795	0.00628233
osa-miR1863c	1.52183	3.49644	17.1135	0.000865	0.00661636
osa-miR167ei-3p	1.19518	4.07129	16.1169	0.00111016	0.00807134
osa-miR1853-5p	1.59424	1.03403	16.0402	0.00113204	0.00807134
osa-miR159f	-1.67806	1.73709	15.9517	0.00115791	0.00807134
osa-miR1320-3p	-2.80923	0.0460601	15.3052	0.00136862	0.00926753
osa-miR2879	2.0178	0.995475	15.1653	0.00141975	0.00934671
osa-miR5807	1.31948	3.01156	15.0429	0.00146632	0.00939236
osa-miR444b.2_c.2	0.896488	7.17637	14.3219	0.00177834	0.0110912
osa-miR529a*	1.44744	3.93403	13.6566	0.00213485	0.0129733
osa-miR164e*	1.23888	2.51455	12.9806	0.00258287	0.0153035
osa-miR1320-5p	-2.10739	0.580354	12.828	0.0026983	0.0155975
canH-miR11339-3p	1.13676	1.99439	12.6889	0.00280869	0.015849
canH-miR169-3p	-1.11049	5.03752	12.5072	0.00296062	0.0163178
osa-miR166m	-0.832902	7.75954	12.3221	0.00312517	0.0168333
osa-miR3980ab-3p	-0.99102	3.07635	11.9188	0.00352095	0.0185151
osa-miR156e*	1.40084	1.31928	11.8504	0.00359365	0.0185151
osa-miR444b.1_c.1	0.801534	7.83844	11.5576	0.00392461	0.0196407
osa-miR171e-5p	-1.23998	1.72016	11.5131	0.00397785	0.0196407
osa-miR1873*	-1.1113	5.79954	11.1311	0.00447087	0.0216244
osa-miR2055	1.10209	3.65555	10.6309	0.00522547	0.0247538
canN-04-3p	1.24045	3.36061	10.5358	0.00538485	0.0247538
osa-miR11336-3p	-1.23309	1.72239	10.5088	0.0054312	0.0247538
osa-miR1862d	0.771304	6.89265	10.3561	0.00570142	0.025495
osa-miR168a-5p	-0.792143	7.2115	10.2587	0.00588194	0.0258152
osa-miR5159*	-1.46196	1.17417	10.1604	0.00607069	0.0261591
osa-miR169r-5p	-1.23783	1.86385	9.94688	0.00650501	0.0270582
canH-miR2905-5p	1.18685	1.93855	9.94563	0.00650767	0.0270582
osa-miR5338	-2.50723	-0.0681565	9.79553	0.00683444	0.0275902
osa-miR2872*	-1.45458	0.423248	9.78038	0.00686845	0.0275902
osa-miR1423-3p	1.3695	1.01292	9.45929	0.0076369	0.0301658
osa-miR156d*	-1.00294	2.60818	8.93824	0.00910312	0.0353678
osa-miR397a	2.25352	-0.0932495	8.77548	0.00962539	0.0367693
osa-miR1428e-3p	-1.23408	4.44445	8.73097	0.00977411	0.0367693
osa-miR156b-3p	-1.07244	1.69737	8.58461	0.0102821	0.038076
osa-miR1877*	0.967017	1.84129	8.11743	0.0121181	0.0441846
osa-miR3979-3p	-1.35436	3.53721	8.04134	0.0124515	0.0447123
osa-miR1430*	-0.952757	4.2978	7.9535	0.0128495	0.0454529
osa-miR166e-3p	-1.53529	0.307342	7.87177	0.013233	0.046121
osa-miR2121a*	-1.46533	1.37298	7.80497	0.0135563	0.0465628
osa-miR1862abc	0.827308	4.10631	7.54633	0.0148962	0.0504344
osa-miR440*	-1.42877	0.296444	7.33016	0.0161339	0.0538554
osa-miR820abc	-0.588078	7.07907	6.90873	0.0189031	0.0617482
osa-miR1871	0.676579	5.13902	6.89261	0.0190195	0.0617482
osa-miR435	-0.943637	1.47941	6.84147	0.019394	0.0621133
osa-miR164b*	-1.18874	0.402016	6.62982	0.0210373	0.0664778
osa-miR319a-3p	-1.35898	0.0824538	6.41835	0.0228416	0.0698811
osa-miR2092-3p	-1.16863	0.76064	6.40996	0.0229168	0.0698811
osa-miR169i.2-3p	-1.24861	0.0594209	6.40084	0.0229989	0.0698811
osa-miR167f*	-0.733219	2.67013	6.1897	0.0249969	0.0749906
osa-miR171c-5p	-1.28037	0.474741	5.97247	0.027265	0.0793929
osa-miR167j*	1.17339	0.842703	5.96838	0.02731	0.0793929
osa-miR5159	0.729393	4.2113	5.95394	0.0274693	0.0793929
osa-miR535-5p	-0.508394	7.814	5.88796	0.0282111	0.0805547
osa-miR1883a*	-0.8745	1.70774	5.8353	0.0288199	0.0813132
osa-miR1428efg	-0.956637	1.71544	5.6494	0.0310938	0.0866969
osa-miR528-3p	1.11883	1.78062	5.60977	0.0316051	0.0870977
osa-miR168a-3p	0.722907	3.18918	5.55483	0.0323302	0.0880719
osa-miR1867	0.531467	6.89851	5.2788	0.0362784	0.0977043
canN-07-5p	0.859672	0.998259	4.94208	0.0418782	0.111049
osa-miR172b	0.872214	1.07557	4.92597	0.0421705	0.111049
osa-miR166gh-3p	0.592827	5.12618	4.83876	0.0437942	0.114057
osa-miR1870-3p	0.884204	0.789696	4.75265	0.0454696	0.117134
osa-miR1881	-1.26912	0.320483	4.72037	0.0461168	0.117523
osa-miR1862d*	-0.860512	1.00712	4.67196	0.0471077	0.118771
osa-miR5077	-0.655983	5.67556	4.59673	0.0486974	0.121487
osa-miR2877	0.652875	2.71856	4.56482	0.0493908	0.121934
logFC: the log2 of the fold change of (Cyp_HDT/Cyp_CDT); logCPM: the average cpm values for both conditions

## Sheet: Table S7. Ben_HDT_vs_CDT_EdgeR
Table S7. Significant EdgeR results for the Ben_HDT vs Ben_CDT comparison.
miRNA	logFC	logCPM	F	PValue	FDR
osa-miR169r-3p	-5.23134	2.50794	51.1103	5.09e-10	1.14e-07
osa-miR169r-5p	-3.81239	2.54074	35.034	9.3e-08	1.04e-05
osa-miR1853-5p	2.83139	1.64231	19.0449	4.06e-05	0.00240079
osa-miR395dps*	-3.35808	0.407548	18.9048	4.31e-05	0.00240079
osa-miR3979-3p	-2.60801	3.03654	17.5541	7.61e-05	0.00310823
osa-miR166j-5p	-2.90638	0.982289	17.3311	8.36e-05	0.00310823
osa-miR444f	2.57146	4.90686	15.5596	0.00018	0.00572113
osa-miR1428bcd	-2.91927	0.458352	14.9665	0.000233	0.00649356
osa-miR444d.1*	-2.46735	1.21587	14.4247	0.000296	0.00733515
osa-miR166h-5p	-2.38837	1.55361	14.1615	0.000333	0.00742188
osa-miR3979-5p	-2.43737	1.67681	13.8634	0.00038	0.00770863
osa-miR171e-5p	-2.17833	1.77931	12.6279	0.000665	0.0123545
osa-miR5082	2.24343	0.186194	11.3171	0.00121746	0.0208841
osa-miR166e-3p	-2.16242	1.03836	10.4404	0.00183863	0.0292867
osa-miR159f	-1.88864	2.00087	9.33426	0.00312293	0.0453771
osa-miR1876*	1.80975	3.26485	9.17088	0.00338033	0.0453771
osa-miR166b-5p	-1.78763	4.23026	9.12338	0.00345924	0.0453771
osa-miR2106	1.78467	1.40599	8.76845	0.00411311	0.0509569
osa-miR530-5p	-1.81778	7.77982	8.26057	0.00528118	0.0588638
osa-miR159a.2*	-1.86556	0.639086	8.24238	0.00532893	0.0588638
osa-miR444d.3	1.7763	4.82108	8.16281	0.00554323	0.0588638
osa-miR167h-3p	-1.70867	6.35423	7.7221	0.00690471	0.0699886
osa-miR1862e	1.60588	4.0746	7.44357	0.00794188	0.0770017
osa-miR396ab-5p	-1.66854	6.63396	6.80988	0.0109578	0.0953203
osa-miR1862e*	1.62032	0.977938	6.77365	0.0111631	0.0953203
osa-miR2094-3p	1.59894	0.978188	6.73344	0.0113956	0.0953203
osa-miR11341-5p	1.65489	0.584701	6.69795	0.0116051	0.0953203
osa-miR408-3p	-1.60405	5.76107	6.63795	0.0119685	0.0953203
canN-01-5p	1.46725	3.08545	6.55864	0.0124673	0.0958691
osa-miR5825	1.53098	1.75025	6.39238	0.0135852	0.100192
osa-miR1870-3p	1.68716	0.299231	6.23914	0.0147092	0.100192
osa-miR444c.1-5p	-1.51377	5.58547	6.22692	0.014803	0.100192
osa-miR1863a*	1.41751	2.49747	6.18957	0.0150935	0.100192
osa-miR1877	1.50476	8.14459	6.03501	0.0163609	0.100192
osa-miR166k-5p	-1.74177	-0.144134	5.95776	0.017036	0.100192
osa-miR1866-5p	1.51841	9.40501	5.95711	0.0170419	0.100192
canN-03-5p	1.45473	1.54572	5.92989	0.0172867	0.100192
osa-miR444a.2_d.2_e	1.53989	5.51925	5.92246	0.0173543	0.100192
osa-miR5790	1.40965	4.12801	5.84205	0.0181029	0.100192
osa-miR1860-3p	1.57178	0.232444	5.84158	0.0181073	0.100192
osa-miR1855	-1.47577	1.89938	5.80893	0.0184209	0.100192
osa-miR319a-3p	-1.64646	0.0376943	5.71098	0.019397	0.102989
osa-miR1880	1.41563	1.47184	5.62027	0.0203497	0.104169
osa-miR1859*	-1.49014	0.739309	5.60144	0.0205536	0.104169
osa-miR531ac	1.34619	2.72835	5.54367	0.0211928	0.105022
osa-miR3980ab-3p	-1.34244	3.6056	5.34066	0.0236112	0.114463
osa-miR396c-5p	-1.33928	4.21075	5.24664	0.0248288	0.116079
canN-02-3p	1.3408	1.74961	5.23488	0.0249857	0.116079
osa-miR159a.1*	1.51313	0.188632	5.19391	0.0255407	0.116236
osa-miR5150-5p	1.36428	4.88438	5.06276	0.0274071	0.122236
osa-miR812ntu-3p	1.30937	1.79231	5.02561	0.0279616	0.122263
osa-miR2121a*	-1.273	2.49942	4.91075	0.0297534	0.127596
osa-miR1428efg	-1.22338	3.64	4.65387	0.0342185	0.143976
osa-miR1425-3p	-1.20478	1.60555	4.18782	0.0442552	0.179834
canN-04-3p	1.15463	3.41171	4.18383	0.0443536	0.179834
osa-miR1863a	1.1503	2.28671	4.05139	0.0477602	0.190053
osa-miR166d-5p	-1.17571	4.01913	4.01325	0.0487929	0.190053
logFC: the log2 of the fold change of (Ben_HDT/Ben_CDT); logCPM: the average cpm values for both conditions

## Sheet: Table S8. KB_HDT_vs_CDT_EdgeR
Table S8. Significant EdgeR results for the KB_HDT vs KB_CDT comparison.
miRNA	logFC	logCPM	F	PValue	FDR
osa-miR5159*	-3.97319	1.08598	28.7152	6.84e-06	0.00136867
osa-miR5077	2.43274	3.05278	16.9009	0.000253	0.0253318
osa-miR1874-3p	-2.46003	10.0892	15.7253	0.000382	0.0254719
osa-miR1866-5p	2.4628	9.39853	12.5173	0.00124773	0.0623864
osa-miR1428efg	-2.2592	0.991671	11.8088	0.00164269	0.0625621
osa-miR164e	2.50296	4.71326	11.3565	0.00196347	0.0625621
osa-miR1430*	-2.56281	1.02739	11.0391	0.00222836	0.0625621
osa-miR164e*	1.8132	1.83944	10.7506	0.00250248	0.0625621
osa-miR444f	2.22503	4.01869	10.2001	0.00313133	0.069585
osa-miR444a.2_d.2_e	2.02258	4.0421	9.03311	0.00510017	0.095249
osa-miR5143ab	-2.39165	0.318989	8.97023	0.00523869	0.095249
osa-miR2092-3p	-1.81048	1.07587	8.5214	0.00635323	0.105887
osa-miR1862c*	-2.02378	0.628664	7.89504	0.00835671	0.119866
osa-miR169r-3p	-2.1883	0.348786	7.88588	0.00839064	0.119866
osa-miR5535	-2.33063	-0.0362142	7.573	0.009644	0.122801
osa-miR2121a*	-1.52965	2.34049	7.53168	0.00982408	0.122801
osa-miR169i.2-3p	2.38698	-0.0910475	7.27313	0.0110369	0.129846
canH-miR169-3p	-1.49126	1.44327	7.08451	0.0120236	0.133596
osa-miR1864	1.90321	2.11385	6.7666	0.0139097	0.146418
osa-miR159f*	1.3875	2.5183	6.40021	0.0164902	0.164902
osa-miR1876*	1.57295	3.38039	5.90635	0.020826	0.19187
osa-miR1861bfil	-1.51796	2.94794	5.82916	0.0216093	0.19187
osa-miR1870-5p	-1.30461	1.98299	5.70901	0.0228934	0.19187
osa-miR5144-3p	-1.83929	0.260657	5.62596	0.0238294	0.19187
osa-miR167ei-3p	1.55465	3.77171	5.61261	0.0239838	0.19187
osa-miR5339*	-1.29821	1.89199	5.48908	0.0254649	0.195884
canN-09-5p	-1.19545	1.61825	4.32637	0.0455558	0.330959
osa-miR1423-5p	-1.41422	6.44905	4.29352	0.0463342	0.330959
osa-miR1877	1.48176	7.71856	4.20907	0.0484038	0.333819
logFC: the log2 of the fold change of (KB_HDT/KB_CDT); logCPM: the average cpm values for both conditions

## Sheet: Table S9. NB_HDT_vs_CDT_EdgeR
Table S9. Significant EdgeR results for the NB_HDT vs NB_CDT comparison.
miRNA	logFC	logCPM	F	PValue	FDR
osa-miR444d.1*	-3.6119	0.991487	35.7886	2.28e-05	0.00382397
osa-miR1428efg	-2.55672	2.46814	29.2979	6.65e-05	0.00382397
osa-miR398a*	3.35016	0.596935	27.592	9.05e-05	0.00382397
osa-miR166j-5p	-3.53223	0.431454	27.3479	9.46e-05	0.00382397
osa-miR3979-3p	-2.39549	4.11922	26.8127	0.000105	0.00382397
osa-miR2090	1.972	3.70067	26.3239	0.000115	0.00382397
osa-miR1428e-3p	-2.29475	5.26566	26.246	0.000116	0.00382397
osa-miR444c.1-5p	-1.89142	5.86346	25.4327	0.000136	0.00391258
osa-miR166b-5p	-1.68944	3.24564	18.7713	0.000563	0.0143952
osa-miR5150-3p	1.49988	3.9683	17.54	0.000756	0.0173979
osa-miR168a-3p	1.77462	2.96114	16.8584	0.000895	0.017926
osa-miR5150-5p	1.56532	5.00164	16.6833	0.000935	0.017926
osa-miR399d	-1.86302	1.53524	15.6765	0.00120983	0.0209151
osa-miR810a*	-1.83795	1.4275	15.4813	0.0012731	0.0209151
osa-miR3979-5p	-1.82491	2.26446	14.4062	0.00169655	0.0260137
osa-miR166h-5p	-1.9269	1.28214	14.0462	0.00187254	0.0269177
osa-miR5077	-1.82792	4.43833	13.6066	0.00211632	0.0286326
osa-miR1850.1	-1.71488	5.83454	13.0617	0.00247003	0.0315614
osa-miR166l-5p	-2.47557	0.736259	12.405	0.00298911	0.036184
osa-miR1882e-3p	1.28059	7.01645	11.6587	0.00373597	0.0388509
osa-miR2863c	1.45855	2.23649	11.6144	0.00378666	0.0388509
osa-miR1878*	1.22733	3.69375	11.5647	0.00384434	0.0388509
osa-miR1882abcdefgh	1.31712	2.25299	11.5301	0.00388509	0.0388509
osa-miR1855	-1.73751	1.14072	11.199	0.00430117	0.0408298
osa-miR1878	1.22759	4.66969	11.0446	0.00451239	0.0408298
osa-miR164abf	-1.28109	6.68422	10.9722	0.00461554	0.0408298
osa-miR1858ab	-1.96703	-0.0339791	10.7373	0.00496908	0.0423292
osa-miR1866-3p	1.19255	6.18891	9.9016	0.00650211	0.0534102
canN-09-5p	-1.67379	0.902608	9.72333	0.00689521	0.0534192
osa-miR2878-5p	1.06321	3.60474	9.69172	0.00696772	0.0534192
osa-miR167ei-3p	-1.18098	3.03605	9.28339	0.00798703	0.0579031
osa-miR812ghij	1.14706	3.13541	9.24319	0.00809628	0.0579031
osa-miR2877	1.19842	2.66965	9.16707	0.00830783	0.0579031
canN-04-3p	1.18798	3.51454	8.95545	0.00893005	0.0604092
osa-miR1866-5p	1.41793	9.4498	8.7518	0.00957957	0.0606455
osa-miR5788	-1.24903	1.77763	8.7268	0.00966297	0.0606455
osa-miR2871b-5p	1.82004	-0.288562	8.6992	0.00975601	0.0606455
osa-miR1870-3p	1.31677	1.35038	8.5956	0.0101145	0.0612194
osa-miR1864	1.40243	1.164	8.49552	0.0104752	0.0616652
osa-miR2879	1.38363	1.2819	8.42545	0.0107365	0.0616652
osa-miR166k-5p	-2.24203	0.145632	8.35867	0.0109925	0.0616652
osa-miR393b-5p	-1.24696	1.95051	8.08572	0.0121141	0.0663389
osa-miR1846d-3p	-1.50771	0.350926	7.89845	0.0129595	0.0693183
osa-miR171e-5p	-1.18885	2.33329	7.58147	0.0145495	0.0747329
osa-miR1853-5p	1.2914	1.36968	7.56803	0.0146217	0.0747329
osa-miR394	-0.99322	5.93957	6.83715	0.0192467	0.0931198
osa-miR1863c	0.929428	3.82892	6.8347	0.0192648	0.0931198
osa-miR159a.1_b	-1.05188	2.59868	6.81197	0.0194337	0.0931198
osa-miR166m	-0.980683	7.10374	6.6817	0.0204356	0.095922
osa-miR1320-5p	1.37178	0.29741	6.4872	0.0220441	0.101403
osa-miR166gh-3p	-1.00654	5.93433	6.29713	0.0237586	0.107147
osa-miR535-5p	-1.03581	6.25252	6.18976	0.0247947	0.109669
osa-miR810b.1*	-1.0399	2.68198	6.05917	0.0261262	0.112055
osa-miR812f	0.874664	3.32751	6.03071	0.0264271	0.112055
osa-miR1883a*	1.3013	1.13847	5.97911	0.0269832	0.112055
osa-miR1862e	0.971891	4.7102	5.92249	0.0276089	0.112055
osa-miR166d-5p	-0.86847	3.96377	5.86578	0.0282525	0.112055
osa-miR1863b.2	0.906353	4.65261	5.85975	0.028322	0.112055
osa-miR1862e*	1.01503	1.39485	5.82342	0.0287446	0.112055
osa-miR2106	1.07332	1.06604	5.74406	0.0296933	0.113824
osa-miR11340-5p	1.09565	0.764102	5.66452	0.0306808	0.114502
osa-miR535-3p	-1.51275	1.42392	5.64994	0.0308658	0.114502
osa-miR164f*	-0.972142	2.74953	5.54936	0.0321787	0.114604
osa-miR11336-3p	1.04833	1.51161	5.53488	0.0323728	0.114604
osa-miR1861hj	1.36847	3.0117	5.51488	0.0326434	0.114604
osa-miR530-5p	-0.977498	4.48456	5.49709	0.0328864	0.114604
osa-miR529b*	-1.30814	0.613786	5.44496	0.0336102	0.115378
canH-miR9774ab-3p	1.54821	6.98041	5.30981	0.0355742	0.117294
osa-miR1859*	-1.11257	0.777812	5.30188	0.0356936	0.117294
osa-miR444f	1.27296	2.66587	5.30157	0.0356983	0.117294
osa-miR1863a	0.956128	2.05917	5.26111	0.0363144	0.117638
osa-miR1425-5p	-0.921875	9.50152	5.16255	0.0378679	0.120463
osa-miR159a.2*	-1.21655	0.149069	5.14001	0.0382339	0.120463
osa-miR1873*	0.959732	5.46132	5.07838	0.0392557	0.122011
osa-miR1879	0.932527	1.46036	4.95681	0.0413663	0.123838
osa-miR11340-3p	1.48291	-0.0608598	4.93444	0.0417688	0.123838
osa-miR1867	0.866029	7.21604	4.93304	0.0417942	0.123838
osa-miR1865-5p	1.15692	1.10662	4.92185	0.0419974	0.123838
osa-miR1883ab	0.744709	4.49994	4.76216	0.0450269	0.131091
logFC: the log2 of the fold change of (NB_HDT/NB_CDT); logCPM: the average cpm values for both conditions

## Sheet: Table S10. HDT_vs_CDT
Table S10. Comparison of miRNAs upregulated or downregulated by HDT for each cultivar.
miRNA	Lagr_HDT_vs_CDT	NB_HDT_vs_CDT	Ben_HDT_vs_CDT	Cyp_HDT_vs_CDT	KB_HDT_vs_CDT	High chalky cultivars with downregulation	Low chalky cultivars with downregulation	Total chalky cultivars with downregulation	High chalky cultivars with upregulation	Low chalky cultivars with upregulation	Total chalky cultivars with upregulation
canH-miR11339-3p	-	-	-	↑	-	0	0	0	0	1	1
canH-miR11339-5p	↓	-	-	-	-	1	0	1	0	0	0
canH-miR169-3p	-	-	-	↓	↓	0	2	2	0	0	0
canH-miR2905-5p	-	-	-	↑	-	0	0	0	0	1	1
canH-miR9774ab-3p	↑	↑	-	-	-	0	0	0	2	0	2
canH-miR9774ab-5p	↑	-	-	-	-	0	0	0	1	0	1
canN-01-5p	↑	-	↑	↑	-	0	0	0	1	2	3
canN-02-3p	-	-	↑	-	-	0	0	0	0	1	1
canN-03-5p	-	-	↑	-	-	0	0	0	0	1	1
canN-04-3p	-	↑	↑	↑	-	0	0	0	1	2	3
canN-07-5p	↑	-	-	↑	-	0	0	0	1	1	2
canN-09-5p	↓	↓	-	-	↓	2	1	3	0	0	0
osa-miR11336-3p	-	↑	-	↓	-	0	1	1	1	0	1
osa-miR11340-3p	-	↑	-	-	-	0	0	0	1	0	1
osa-miR11340-5p	-	↑	-	-	-	0	0	0	1	0	1
osa-miR11341-5p	-	-	↑	-	-	0	0	0	0	1	1
osa-miR1320-3p	-	-	-	↓	-	0	1	1	0	0	0
osa-miR1320-5p	-	↑	-	↓	-	0	1	1	1	0	1
osa-miR1423-3p	-	-	-	↑	-	0	0	0	0	1	1
osa-miR1423-5p	-	-	-	-	↓	0	1	1	0	0	0
osa-miR1425-3p	-	-	↓	-	-	0	1	1	0	0	0
osa-miR1425-5p	-	↓	-	-	-	1	0	1	0	0	0
osa-miR1428bcd	-	-	↓	-	-	0	1	1	0	0	0
osa-miR1428e-3p	↓	↓	-	↓	-	2	1	3	0	0	0
osa-miR1428efg	-	↓	↓	↓	↓	1	3	4	0	0	0
osa-miR1430*	↓	-	-	↓	↓	1	2	3	0	0	0
osa-miR156b-3p	-	-	-	↓	-	0	1	1	0	0	0
osa-miR156cg-3p	↑	-	-	-	-	0	0	0	1	0	1
osa-miR156d*	↓	-	-	↓	-	1	1	2	0	0	0
osa-miR156e*	-	-	-	↑	-	0	0	0	0	1	1
osa-miR159a.1*	-	-	↑	-	-	0	0	0	0	1	1
osa-miR159a.1_b	-	↓	-	-	-	1	0	1	0	0	0
osa-miR159a.2*	-	↓	↓	-	-	1	1	2	0	0	0
osa-miR159f	↓	-	↓	↓	-	1	2	3	0	0	0
osa-miR159f*	-	-	-	↓	↑	0	1	1	0	1	1
osa-miR164abf	-	↓	-	↑	-	1	0	1	0	1	1
osa-miR164b*	-	-	-	↓	-	0	1	1	0	0	0
osa-miR164e	↑	-	-	↑	↑	0	0	0	1	2	3
osa-miR164e*	↑	-	-	↑	↑	0	0	0	1	2	3
osa-miR164f*	-	↓	-	-	-	1	0	1	0	0	0
osa-miR166b-5p	↓	↓	↓	-	-	2	1	3	0	0	0
osa-miR166c-5p	-	-	-	↓	-	0	1	1	0	0	0
osa-miR166d-5p	-	↓	↓	-	-	1	1	2	0	0	0
osa-miR166e-3p	-	-	↓	↓	-	0	2	2	0	0	0
osa-miR166gh-3p	-	↓	-	↑	-	1	0	1	0	1	1
osa-miR166h-5p	↓	↓	↓	-	-	2	1	3	0	0	0
osa-miR166j-5p	-	↓	↓	↓	-	1	2	3	0	0	0
osa-miR166k-5p	-	↓	↓	-	-	1	1	2	0	0	0
osa-miR166kl-3p	-	-	-	↑	-	0	0	0	0	1	1
osa-miR166l-5p	-	↓	-	-	-	1	0	1	0	0	0
osa-miR166m	-	↓	-	↓	-	1	1	2	0	0	0
osa-miR167ei-3p	↑	↓	-	↑	↑	1	0	1	1	2	3
osa-miR167f*	-	-	-	↓	-	0	1	1	0	0	0
osa-miR167g*	-	-	-	↓	-	0	1	1	0	0	0
osa-miR167h-3p	-	-	↓	-	-	0	1	1	0	0	0
osa-miR167j*	↑	-	-	↑	-	0	0	0	1	1	2
osa-miR168a-3p	-	↑	-	↑	-	0	0	0	1	1	2
osa-miR168a-5p	-	-	-	↓	-	0	1	1	0	0	0
osa-miR169b*	-	-	-	↓	-	0	1	1	0	0	0
osa-miR169c*	↑	-	-	-	-	0	0	0	1	0	1
osa-miR169ghjm*	↓	-	-	↓	-	1	1	2	0	0	0
osa-miR169i.2-3p	-	-	-	↓	↑	0	1	1	0	1	1
osa-miR169k*	-	-	-	↓	-	0	1	1	0	0	0
osa-miR169r-3p	↓	-	↓	↓	↓	1	3	4	0	0	0
osa-miR169r-5p	↓	-	↓	↓	-	1	2	3	0	0	0
osa-miR171c-5p	↓	-	-	↓	-	1	1	2	0	0	0
osa-miR171e-5p	-	↓	↓	↓	-	1	2	3	0	0	0
osa-miR172b	-	-	-	↑	-	0	0	0	0	1	1
osa-miR1846d-3p	-	↓	-	-	-	1	0	1	0	0	0
osa-miR1848	-	-	-	↓	-	0	1	1	0	0	0
osa-miR1850.1	-	↓	-	-	-	1	0	1	0	0	0
osa-miR1850.2-3p	-	-	-	↓	-	0	1	1	0	0	0
osa-miR1853-5p	-	↑	↑	↑	-	0	0	0	1	2	3
osa-miR1855	-	↓	↓	-	-	1	1	2	0	0	0
osa-miR1858ab	-	↓	-	-	-	1	0	1	0	0	0
osa-miR1859*	↓	↓	↓	-	-	2	1	3	0	0	0
osa-miR1860-3p	-	-	↑	-	-	0	0	0	0	1	1
osa-miR1861abfino*	↑	-	-	-	-	0	0	0	1	0	1
osa-miR1861bfil	-	-	-	-	↓	0	1	1	0	0	0
osa-miR1861hj	-	↑	-	-	-	0	0	0	1	0	1
osa-miR1862abc	-	-	-	↑	-	0	0	0	0	1	1
osa-miR1862c*	↓	-	-	-	↓	1	1	2	0	0	0
osa-miR1862d	-	-	-	↑	-	0	0	0	0	1	1
osa-miR1862d*	-	-	-	↓	-	0	1	1	0	0	0
osa-miR1862e	↑	↑	↑	↑	-	0	0	0	2	2	4
osa-miR1862e*	-	↑	↑	-	-	0	0	0	1	1	2
osa-miR1863a	-	↑	↑	-	-	0	0	0	1	1	2
osa-miR1863a*	-	-	↑	↑	-	0	0	0	0	2	2
osa-miR1863b.2	↑	↑	-	↑	-	0	0	0	2	1	3
osa-miR1863c	-	↑	-	↑	-	0	0	0	1	1	2
osa-miR1864	↑	↑	-	-	↑	0	0	0	2	1	3
osa-miR1864*	↑	-	-	-	-	0	0	0	1	0	1
osa-miR1865-5p	-	↑	-	-	-	0	0	0	1	0	1
osa-miR1866-3p	↑	↑	-	-	-	0	0	0	2	0	2
osa-miR1866-5p	↑	↑	↑	↑	↑	0	0	0	2	3	5
osa-miR1867	↑	↑	-	↑	-	0	0	0	2	1	3
osa-miR1870-3p	-	↑	↑	↑	-	0	0	0	1	2	3
osa-miR1870-5p	-	-	-	-	↓	0	1	1	0	0	0
osa-miR1871	-	-	-	↑	-	0	0	0	0	1	1
osa-miR1873*	-	↑	-	↓	-	0	1	1	1	0	1
osa-miR1874-3p	↓	-	-	↓	↓	1	2	3	0	0	0
osa-miR1874-5p	↓	-	-	-	-	1	0	1	0	0	0
osa-miR1876*	-	-	↑	-	↑	0	0	0	0	2	2
osa-miR1877	↑	-	↑	↑	↑	0	0	0	1	3	4
osa-miR1877*	↑	-	-	↑	-	0	0	0	1	1	2
osa-miR1878	-	↑	-	-	-	0	0	0	1	0	1
osa-miR1878*	-	↑	-	-	-	0	0	0	1	0	1
osa-miR1879	-	↑	-	-	-	0	0	0	1	0	1
osa-miR1880	-	-	↑	-	-	0	0	0	0	1	1
osa-miR1881	↓	-	-	↓	-	1	1	2	0	0	0
osa-miR1882abcdefgh	-	↑	-	-	-	0	0	0	1	0	1
osa-miR1882e-3p	-	↑	-	-	-	0	0	0	1	0	1
osa-miR1883a*	-	↑	-	↓	-	0	1	1	1	0	1
osa-miR1883ab	-	↑	-	-	-	0	0	0	1	0	1
osa-miR2055	↑	-	-	↑	-	0	0	0	1	1	2
osa-miR2090	-	↑	-	-	-	0	0	0	1	0	1
osa-miR2092-3p	↓	-	-	↓	↓	1	2	3	0	0	0
osa-miR2094-3p	-	-	↑	-	-	0	0	0	0	1	1
osa-miR2106	-	↑	↑	-	-	0	0	0	1	1	2
osa-miR2118cq	↓	-	-	-	-	1	0	1	0	0	0
osa-miR2118er	↓	-	-	-	-	1	0	1	0	0	0
osa-miR2121a*	↓	-	↓	↓	↓	1	3	4	0	0	0
osa-miR2863c	-	↑	-	-	-	0	0	0	1	0	1
osa-miR2871b-5p	↑	↑	-	↑	-	0	0	0	2	1	3
osa-miR2872*	-	-	-	↓	-	0	1	1	0	0	0
osa-miR2877	-	↑	-	↑	-	0	0	0	1	1	2
osa-miR2878-5p	-	↑	-	-	-	0	0	0	1	0	1
osa-miR2879	↑	↑	-	↑	-	0	0	0	2	1	3
osa-miR319a-3p	-	-	↓	↓	-	0	2	2	0	0	0
osa-miR319b*	↑	-	-	-	-	0	0	0	1	0	1
osa-miR390-3p	↑	-	-	-	-	0	0	0	1	0	1
osa-miR393b-5p	↓	↓	-	-	-	2	0	2	0	0	0
osa-miR394	-	↓	-	-	-	1	0	1	0	0	0
osa-miR395dps*	-	-	↓	-	-	0	1	1	0	0	0
osa-miR396ab-3p	↑	-	-	-	-	0	0	0	1	0	1
osa-miR396ab-5p	-	-	↓	-	-	0	1	1	0	0	0
osa-miR396c-5p	-	-	↓	-	-	0	1	1	0	0	0
osa-miR396e-5p	↑	-	-	↑	-	0	0	0	1	1	2
osa-miR3979-3p	↓	↓	↓	↓	-	2	2	4	0	0	0
osa-miR3979-5p	↓	↓	↓	-	-	2	1	3	0	0	0
osa-miR397a	↑	-	-	↑	-	0	0	0	1	1	2
osa-miR3980ab-3p	-	-	↓	↓	-	0	2	2	0	0	0
osa-miR398a*	-	↑	-	-	-	0	0	0	1	0	1
osa-miR399d	-	↓	-	-	-	1	0	1	0	0	0
osa-miR408-3p	-	-	↓	-	-	0	1	1	0	0	0
osa-miR435	-	-	-	↓	-	0	1	1	0	0	0
osa-miR440*	↓	-	-	↓	-	1	1	2	0	0	0
osa-miR444a.2_d.2_e	↑	-	↑	↑	↑	0	0	0	1	3	4
osa-miR444b.1_c.1	↑	-	-	↑	-	0	0	0	1	1	2
osa-miR444b.2*	↑	-	-	-	-	0	0	0	1	0	1
osa-miR444b.2_c.2	-	-	-	↑	-	0	0	0	0	1	1
osa-miR444c.1-5p	↓	↓	↓	-	-	2	1	3	0	0	0
osa-miR444d.1*	-	↓	↓	-	-	1	1	2	0	0	0
osa-miR444d.3	↑	-	↑	↑	-	0	0	0	1	2	3
osa-miR444f	↑	↑	↑	↑	↑	0	0	0	2	3	5
osa-miR5077	-	↓	-	↓	↑	1	1	2	0	1	1
osa-miR5082	↑	-	↑	-	-	0	0	0	1	1	2
osa-miR5143ab	-	-	-	-	↓	0	1	1	0	0	0
osa-miR5144-3p	↓	-	-	↓	↓	1	2	3	0	0	0
osa-miR5150-3p	↑	↑	-	-	-	0	0	0	2	0	2
osa-miR5150-5p	-	↑	↑	-	-	0	0	0	1	1	2
osa-miR5159	-	-	-	↑	-	0	0	0	0	1	1
osa-miR5159*	↓	-	-	↓	↓	1	2	3	0	0	0
osa-miR528-3p	-	-	-	↑	-	0	0	0	0	1	1
osa-miR529a*	-	-	-	↑	-	0	0	0	0	1	1
osa-miR529b*	-	↓	-	-	-	1	0	1	0	0	0
osa-miR530-3p	-	-	-	↓	-	0	1	1	0	0	0
osa-miR530-5p	↓	↓	↓	↓	-	2	2	4	0	0	0
osa-miR531ac	↑	-	↑	-	-	0	0	0	1	1	2
osa-miR531ac*	↑	-	-	-	-	0	0	0	1	0	1
osa-miR5338	-	-	-	↓	-	0	1	1	0	0	0
osa-miR5339*	-	-	-	↓	↓	0	2	2	0	0	0
osa-miR535-3p	↓	↓	-	↓	-	2	1	3	0	0	0
osa-miR535-5p	-	↓	-	↓	-	1	1	2	0	0	0
osa-miR5535	-	-	-	-	↓	0	1	1	0	0	0
osa-miR5788	-	↓	-	-	-	1	0	1	0	0	0
osa-miR5790	↓	-	↑	-	-	1	0	1	0	1	1
osa-miR5807	↑	-	-	↑	-	0	0	0	1	1	2
osa-miR5809	↑	-	-	-	-	0	0	0	1	0	1
osa-miR5825	-	-	↑	-	-	0	0	0	0	1	1
osa-miR810a*	-	↓	-	-	-	1	0	1	0	0	0
osa-miR810b.1*	-	↓	-	-	-	1	0	1	0	0	0
osa-miR812f	-	↑	-	-	-	0	0	0	1	0	1
osa-miR812ghij	-	↑	-	-	-	0	0	0	1	0	1
osa-miR812ntu-3p	-	-	↑	-	-	0	0	0	0	1	1
osa-miR820abc	-	-	-	↓	-	0	1	1	0	0	0

[truncated: 5 more sheets: TableS11. Cyp_vs_Lagr_CDT_EdgeR, S12. Cyp_vs_Lagr_HDT_EdgeR, S13. Interaction Term EdgeR, Table S14. Primers for qPCR, Table S15]
